# Supplementary material for: Osmotic disruption of chromatin induces Topoisomerase 2 activity at sites of transcriptional stress
Source: Nat Commun. 2024 Dec 5;15:10606. doi: 10.1038/s41467-024-54567-6 (PMC11621772; doi:10.1038/s41467-024-54567-6)
Supplement: Supplementary file 4 — Source Data [file 41467_2024_54567_MOESM4_ESM.xlsx]

## Sheet: Figure 1a
Figure 1a
Top-Bottom relative offset (bp)	Pearson (R)
-4	0.0689794
-3	0.0688111
-2	0.0677137
-1	0.0784997
0	0.0404791
1	0.0727821
2	0.0672894
3	0.646692
4	0.0886089
5	0.0888467
6	0.0514168
7	0.0586542

## Sheet: Figure 1d
Figure 1d
	Fractional base composition (top strand)
	v2 Untreated				v1 +VP16
Pos	A	C	G	T	A	C	G	T
-15.5	0.306006	0.189966	0.178737	0.325291	0.305044	0.191807	0.198372	0.304778
-14.5	0.315483	0.189909	0.173446	0.321162	0.303256	0.204565	0.183294	0.308885
-13.5	0.332561	0.180442	0.172258	0.314739	0.318914	0.189391	0.183044	0.308651
-12.5	0.350059	0.159456	0.168	0.322486	0.326857	0.172212	0.192333	0.308598
-11.5	0.340771	0.155085	0.154829	0.349315	0.323292	0.176612	0.167738	0.332358
-10.5	0.328398	0.155611	0.150458	0.365533	0.306283	0.171489	0.16893	0.353299
-9.5	0.274031	0.177962	0.166629	0.381379	0.274824	0.18754	0.199798	0.337838
-8.5	0.227492	0.228339	0.176619	0.36755	0.23132	0.262657	0.1814	0.324622
-7.5	0.292291	0.226212	0.199112	0.282385	0.29643	0.246845	0.189147	0.267578
-6.5	0.345224	0.276293	0.0846727	0.29381	0.403538	0.225883	0.103086	0.267493
-5.5	0.445819	0.104846	0.301452	0.147883	0.425452	0.104517	0.335385	0.134646
-4.5	0.37159	0.0819057	0.282527	0.263977	0.443738	0.0577889	0.192259	0.306214
-3.5	0.39141	0.152147	0.280825	0.175617	0.386518	0.241339	0.222164	0.149979
-2.5	0.158031	0.251078	0.204939	0.385952	0.135518	0.63995	0.0412269	0.183305
-1.5	0.397587	0.256722	0.149494	0.196197	0.323324	0.179559	0.325766	0.17135
-0.5	0.407455	0.0864817	0.212834	0.29323	0.281283	0.113545	0.315264	0.289907
0.5	0.29323	0.212834	0.0864817	0.407455	0.289907	0.315264	0.113545	0.281283
1.5	0.196197	0.149494	0.256722	0.397587	0.17135	0.325766	0.179559	0.323324
2.5	0.385952	0.204939	0.251078	0.158031	0.183305	0.0412269	0.63995	0.135518
3.5	0.175617	0.280825	0.152147	0.39141	0.149979	0.222164	0.241339	0.386518
4.5	0.263977	0.282527	0.0819057	0.37159	0.306214	0.192259	0.0577889	0.443738
5.5	0.147883	0.301452	0.104846	0.445819	0.134646	0.335385	0.104517	0.425452
6.5	0.29381	0.0846727	0.276293	0.345224	0.267493	0.103086	0.225883	0.403538
7.5	0.282385	0.199112	0.226212	0.292291	0.267578	0.189147	0.246845	0.29643
8.5	0.36755	0.176619	0.228339	0.227492	0.324622	0.1814	0.262657	0.23132
9.5	0.381379	0.166629	0.177962	0.274031	0.337838	0.199798	0.18754	0.274824
10.5	0.365533	0.150458	0.155611	0.328398	0.353299	0.16893	0.171489	0.306283
11.5	0.349315	0.154829	0.155085	0.340771	0.332358	0.167738	0.176612	0.323292
12.5	0.322486	0.168	0.159456	0.350059	0.308598	0.192333	0.172212	0.326857
13.5	0.314739	0.172258	0.180442	0.332561	0.308651	0.183044	0.189391	0.318914
14.5	0.321162	0.173446	0.189909	0.315483	0.308885	0.183294	0.204565	0.303256
15.5	0.325291	0.178737	0.189966	0.306006	0.304778	0.198372	0.191807	0.305044

## Sheet: Figure 1e
Figure 1e
Chr	Start	End	HpM	Type	Length	CC-seq-v2 (HpM/Kb)
1	2170	2479	2.84091	intergenic	309	9.19389
1	11952	12045	2.25969	intergenic	93	24.2978
1	12427	13362	45.9756	intergenic	935	49.1718
1	21851	22394	33.9284	intergenic	543	62.4832
1	22686	23999	626.334	intergenic	1313	477.025
1	32941	33447	107.404	intergenic	506	212.26
1	34702	35154	81.8694	intergenic	452	181.127
1	36304	36508	144.403	intergenic	204	707.859
1	37148	37463	154.276	intergenic	315	489.766
1	38973	39258	125.052	intergenic	285	438.778
1	41902	42176	52.7378	intergenic	274	192.474
1	42720	42880	22.8516	intergenic	160	142.822
1	45023	45898	54.0043	intergenic	875	61.7192
1	48251	48563	96.5553	intergenic	312	309.472
1	51708	51854	10.7214	intergenic	146	73.4342
1	52596	52800	176.207	intergenic	204	863.762
1	54790	54988	108.767	intergenic	198	549.33
1	56858	57028	71.146	intergenic	170	418.506
1	57386	57517	55.0177	intergenic	131	419.983
1	57851	57949	0	intergenic	98	0
1	58463	58694	22.8261	intergenic	231	98.8142
1	61053	61315	113.572	intergenic	262	433.483
1	62564	62839	31.184	intergenic	275	113.396
1	65405	65777	78.4084	intergenic	372	210.775
1	67521	68715	118.173	intergenic	1194	98.9725
1	73289	73425	24.4024	intergenic	136	179.43
1	73519	74019	112.375	intergenic	500	224.75
1	74824	75042	66.1206	intergenic	218	303.305
1	76153	76426	222.396	intergenic	273	814.636
1	79436	79717	195.663	intergenic	281	696.311
1	80588	80709	47.9732	intergenic	121	396.472
1	81952	82705	128.575	intergenic	753	170.75
1	83228	83334	14.2387	intergenic	106	134.327
1	84475	84748	61.7385	intergenic	273	226.149
1	87032	87285	204.482	intergenic	253	808.229
1	87753	87854	6.25001	intergenic	101	61.8813
1	92271	92899	128.353	intergenic	628	204.383
1	94487	94686	103.203	intergenic	199	518.609
1	95473	95629	12.6562	intergenic	156	81.1296
1	99698	100224	80.2261	intergenic	526	152.521
1	101146	101564	219.577	intergenic	418	525.303
1	105873	106271	73.55	intergenic	398	184.799
1	108552	108876	28.7218	intergenic	324	88.6475
1	110431	110845	85.2166	intergenic	414	205.837
1	113360	113613	63.3735	intergenic	253	250.488
1	114616	114918	88.3796	intergenic	302	292.648
1	118315	118563	30.0723	intergenic	248	121.259
1	119542	120224	81.4809	intergenic	682	119.474
1	124296	124878	42.827	intergenic	582	73.586
1	126787	126902	4.1995	intergenic	115	36.5174
1	128103	128251	77.6554	intergenic	148	524.699
1	129020	129269	86.1438	intergenic	249	345.959
1	130488	130798	48.5721	intergenic	310	156.684
1	131984	132198	75.1383	intergenic	214	351.113
1	134077	134183	0	intergenic	106	0
1	135666	135853	174.519	intergenic	187	933.258
1	136634	136913	66.2779	intergenic	279	237.555
1	137511	137697	47.3234	intergenic	186	254.427
1	141432	142173	76.3404	intergenic	741	103.023
1	143161	143706	190.52	intergenic	545	349.578
1	147532	147593	14.9703	intergenic	61	245.414
1	151167	152256	399.37	intergenic	1089	366.731
1	153877	154064	62.1061	intergenic	187	332.118
1	154725	155004	113.271	intergenic	279	405.99
1	156286	156753	46.2947	intergenic	467	99.1321
1	158620	158965	97.9702	intergenic	345	283.972
1	168872	169374	246.878	intergenic	502	491.789
1	170296	170395	0	intergenic	99	0
1	171704	172210	107.658	intergenic	506	212.764
1	184478	184891	125.505	intergenic	413	303.885
1	185597	186320	90.8488	intergenic	723	125.655
1	186546	186835	11.3104	intergenic	289	39.1363
1	187733	188106	127.158	intergenic	373	340.906
1	188812	190192	303.42	intergenic	1380	219.869
1	192257	192336	0	intergenic	79	0
1	192418	192618	51.6109	intergenic	200	258.054
1	220498	221048	58.133	intergenic	550	105.696
1	221661	222405	0	intergenic	744	0
2	10552	10846	167.871	intergenic	294	570.988
2	13880	14240	264.635	intergenic	360	735.098
2	17697	18176	119.973	intergenic	479	250.466
2	21294	22075	181.909	intergenic	781	232.918
2	23537	24097	163.066	intergenic	560	291.189
2	24746	24945	25.1651	intergenic	199	126.458
2	28300	28426	30.1278	intergenic	126	239.11
2	38691	39144	204.686	intergenic	453	451.845
2	40528	40830	161.059	intergenic	302	533.307
2	43096	43276	88.5941	intergenic	180	492.189
2	44090	44255	4.93747	intergenic	165	29.9241
2	44919	45977	147.146	intergenic	1058	139.08
2	46371	46564	40.7668	intergenic	193	211.227
2	47181	47362	80.4347	intergenic	181	444.391
2	48629	48824	277.972	intergenic	195	1425.5
2	49359	49573	198.881	intergenic	214	929.35
2	50954	51018	28.7742	intergenic	64	449.597
2	59383	59821	167.532	intergenic	438	382.494
2	60740	61201	65.1343	intergenic	461	141.289
2	62603	63875	113.116	intergenic	1272	88.9273
2	66819	67168	13.5276	intergenic	349	38.7611
2	69446	69750	93.3956	intergenic	304	307.222
2	71128	71865	359.333	intergenic	737	487.562
2	72973	73069	0	intergenic	96	0
2	74696	75258	101.295	intergenic	562	180.24
2	79768	80377	103.404	intergenic	609	169.794
2	80732	81042	84.2062	intergenic	310	271.633
2	84262	84498	74.273	intergenic	236	314.716
2	86449	86721	0	intergenic	272	0
2	89126	89457	0	intergenic	331	0
2	89557	89977	153.486	intergenic	420	365.444
2	90532	90740	97.4364	intergenic	208	468.444
2	92031	92413	350.551	intergenic	382	917.673
2	93395	93638	65.4939	intergenic	243	269.522
2	95883	96668	318.286	intergenic	785	405.46
2	100116	100370	64.9942	intergenic	254	255.883
2	101157	101885	87.5451	intergenic	728	120.254
2	105222	105315	31.0142	intergenic	93	333.486
2	107407	107931	61.978	intergenic	524	118.279
2	109996	110124	28.8691	intergenic	128	225.54
2	110540	110593	0	intergenic	53	0
2	111245	111436	48.9658	intergenic	191	256.365
2	112709	112800	3.10642	intergenic	91	34.1364
2	113428	113761	69.3277	intergenic	333	208.191
2	115169	115572	32.4466	intergenic	403	80.5127
2	116830	117588	122.01	intergenic	758	160.963
2	119167	119378	0	intergenic	211	0
2	121875	122752	220.881	intergenic	877	251.86
2	124760	125124	269.681	intergenic	364	740.883
2	126120	126827	103.128	intergenic	707	145.868
2	127245	127298	3.21184	intergenic	53	60.6008
2	127611	127894	59.0311	intergenic	283	208.59
2	132041	132423	141.759	intergenic	382	371.096
2	133750	134142	47.5343	intergenic	392	121.261
2	135517	135997	76.7912	intergenic	480	159.982
2	136367	136687	46.4739	intergenic	320	145.231
2	137462	138340	144.489	intergenic	878	164.566
2	140261	141246	169.977	intergenic	985	172.566
2	141973	142111	13.0202	intergenic	138	94.3493
2	142869	143392	39.5017	intergenic	523	75.5291
2	143573	143988	53.268	intergenic	415	128.357
2	145729	146186	45.6985	intergenic	457	99.9967
2	146886	147208	82.6845	intergenic	322	256.784
2	150287	150446	15.895	intergenic	159	99.9683
2	151221	151492	133.781	intergenic	271	493.656
2	153611	153847	74.2452	intergenic	236	314.598
2	158390	158655	80.3926	intergenic	265	303.368
2	159694	160183	98.1	intergenic	489	200.614
2	161330	161698	216.915	intergenic	368	589.444
2	162716	163040	17.6436	intergenic	324	54.4556
2	163998	164487	54.318	intergenic	489	111.08
2	164773	166133	89.5767	intergenic	1360	65.8652
2	167265	167517	0	intergenic	252	0
2	167839	168422	97.5784	intergenic	583	167.373
2	169377	170622	178.099	intergenic	1245	143.052
2	171039	171480	170.014	intergenic	441	385.519
2	171919	172533	77.4887	intergenic	614	126.203
2	174589	174919	60.8086	intergenic	330	184.268
2	177527	177873	109.207	intergenic	346	315.627
2	181276	181659	33.6249	intergenic	383	87.7934
2	182095	182400	101.217	intergenic	305	331.86
2	184126	184352	132.558	intergenic	226	586.539
2	185916	185997	0	intergenic	81	0
2	186475	186843	85.7223	intergenic	368	232.941
2	191584	192450	98.3697	intergenic	866	113.591
2	193513	194121	27.8953	intergenic	608	45.8805
2	201749	202055	104.691	intergenic	306	342.128
2	203262	203537	58.9387	intergenic	275	214.323
2	205818	206106	4.23918	intergenic	288	14.7194
2	206950	207193	160.371	intergenic	243	659.963
2	209225	209408	10.8537	intergenic	183	59.31
2	212176	212631	55.291	intergenic	455	121.519
2	216367	216586	68.9843	intergenic	219	314.997
2	217130	217469	50.1313	intergenic	339	147.88
2	235118	235393	44.1618	intergenic	275	160.588
2	235793	236491	223.731	intergenic	698	320.532
2	236888	237152	16.9387	intergenic	264	64.1616
2	237468	238940	338.537	intergenic	1472	229.984
2	241284	241707	96.4554	intergenic	423	228.027
2	242569	242808	101.517	intergenic	239	424.758
2	244231	244365	9.97066	intergenic	134	74.4079
2	245668	245905	156.186	intergenic	237	659.014
2	246548	247009	142.032	intergenic	461	308.096
2	248504	248805	122.724	intergenic	301	407.72
2	254210	255372	340.078	intergenic	1162	292.666
2	255685	256330	56.2701	intergenic	645	87.2404
2	256742	257111	116.801	intergenic	369	316.533
2	267337	267709	223.863	intergenic	372	601.783
2	269504	270246	80.9574	intergenic	742	109.107
2	270634	270946	43.7429	intergenic	312	140.201
2	273704	274426	84.9281	intergenic	722	117.629
2	275528	276252	217.467	intergenic	724	300.369
2	278353	279020	77.6199	intergenic	667	116.372
2	280608	281442	43.6077	intergenic	834	52.2875
2	283345	283737	167.661	intergenic	392	427.706
2	284272	284427	5.78919	intergenic	155	37.3496
2	290351	290680	67.1829	intergenic	329	204.203
2	291866	292876	69.0472	intergenic	1010	68.3636
2	294357	294424	0	intergenic	67	0
2	296003	296368	174.126	intergenic	365	477.058
2	297743	298291	92.0181	intergenic	548	167.916
2	299951	300165	17.0105	intergenic	214	79.4884
2	301255	301518	28.822	intergenic	263	109.589
2	301822	301943	7.89824	intergenic	121	65.2747
2	304704	304929	8.29469	intergenic	225	36.8653
2	305977	306268	48.4512	intergenic	291	166.499
2	310314	310564	134.268	intergenic	250	537.074
2	311453	311897	20.5739	intergenic	444	46.3376
2	314790	315574	110.407	intergenic	784	140.826
2	316511	316967	61.3651	intergenic	456	134.573
2	317865	318265	99.1459	intergenic	400	247.865
2	320276	320415	9.48543	intergenic	139	68.2405
2	321610	321875	176.41	intergenic	265	665.697
2	323946	324340	193.192	intergenic	394	490.335
2	330093	330506	260.516	intergenic	413	630.79
2	331512	331832	87.0166	intergenic	320	271.927
2	332361	332830	69.4767	intergenic	469	148.138
2	333813	334385	166.047	intergenic	572	290.291
2	336819	337182	76.0671	intergenic	363	209.551
2	338200	338719	102.927	intergenic	519	198.318
2	339353	339674	87.6794	intergenic	321	273.144
2	344136	344601	180.822	intergenic	465	388.865
2	351456	352192	152.281	intergenic	736	206.903
2	353294	353671	90.7475	intergenic	377	240.71
2	356018	356323	30.16	intergenic	305	98.8853
2	356567	356860	97.7335	intergenic	293	333.562
2	360188	360651	100.171	intergenic	463	216.353
2	365720	365975	76.147	intergenic	255	298.616
2	366601	366969	72.2968	intergenic	368	196.459
2	368185	368583	151.019	intergenic	398	379.445
2	369679	370036	64.5709	intergenic	357	180.871
2	370700	372102	217.826	intergenic	1402	155.368
2	372736	373860	82.6464	intergenic	1124	73.5289
2	375691	376573	131.66	intergenic	882	149.274
2	378434	379220	158.058	intergenic	786	201.092
2	379935	380410	35.4878	intergenic	475	74.7112
2	381047	382029	79.4218	intergenic	982	80.8776
2	382675	382859	8.94666	intergenic	184	48.6231
2	383022	383111	38.4899	intergenic	89	432.471
2	385989	386285	145.76	intergenic	296	492.433
2	389217	390226	115.417	intergenic	1009	114.388
2	391292	391804	62.3181	intergenic	512	121.715
2	392294	393122	116.451	intergenic	828	140.642
2	394743	395382	106.472	intergenic	639	166.623
2	398278	398613	93.7848	intergenic	335	279.955
2	400891	401252	133.684	intergenic	361	370.316
2	410630	411053	85.4166	intergenic	423	201.931
2	413982	414185	45.2621	intergenic	203	222.966
2	415262	415982	71.11	intergenic	720	98.7638
2	419165	420200	139.828	intergenic	1035	135.1
2	423042	423764	135.436	intergenic	722	187.584
2	424830	424989	16.879	intergenic	159	106.157
2	425767	426189	93.2816	intergenic	422	221.046
2	427059	427154	22.0015	intergenic	95	231.595
2	427485	427697	40.6886	intergenic	212	191.927
2	429102	429547	92.3394	intergenic	445	207.504
2	430952	432035	200.619	intergenic	1083	185.244
2	434298	434405	7.24183	intergenic	107	67.6807
2	435699	436020	124.986	intergenic	321	389.365
2	436714	436950	217.441	intergenic	236	921.361
2	441316	441514	387.469	intergenic	198	1956.91
2	443591	443820	19.2131	intergenic	229	83.8998
2	444694	445061	125.363	intergenic	367	341.588
2	447324	447708	228.373	intergenic	384	594.722
2	449317	449666	151.171	intergenic	349	433.156
2	450657	450880	7.43049	intergenic	223	33.3206
2	451970	452657	102.055	intergenic	687	148.551
2	453225	453792	127.979	intergenic	567	225.713
2	454531	454821	112.287	intergenic	290	387.198
2	457666	457918	3.66433	intergenic	252	14.541
2	458363	458871	103.918	intergenic	508	204.563
2	460222	461177	128.788	intergenic	955	134.857
2	461874	462138	198.488	intergenic	264	751.848
2	462580	462869	18.3722	intergenic	289	63.5715
2	465771	467247	188.841	intergenic	1476	127.941
2	469621	469747	6.77602	intergenic	126	53.778
2	473927	474391	132.926	intergenic	464	286.479
2	476438	477670	83.8017	intergenic	1232	68.0208
2	479048	479337	73.6596	intergenic	289	254.877
2	480324	480434	15.6136	intergenic	110	141.942
2	480924	481363	237.199	intergenic	439	540.317
2	483368	483969	137.316	intergenic	601	228.479
2	484504	484741	144.557	intergenic	237	609.944
2	486692	487198	78.2769	intergenic	506	154.697
2	488381	488904	360.641	intergenic	523	689.561
2	490393	490849	92.2517	intergenic	456	202.306
2	491057	491268	148.933	intergenic	211	705.845
2	492823	493080	117.397	intergenic	257	456.799
2	494116	494352	88.8831	intergenic	236	376.623
2	495340	495591	31.5128	intergenic	251	125.549
2	496870	497162	102.497	intergenic	292	351.017
2	499278	499651	56.1283	intergenic	373	150.478
2	501443	501803	89.7501	intergenic	360	249.306
2	504288	504853	112.166	intergenic	565	198.523
2	505307	505667	73.9131	intergenic	360	205.314
2	512775	513043	93.2472	intergenic	268	347.937
2	513584	513761	10.829	intergenic	177	61.181
2	515337	515663	110.851	intergenic	326	340.034
2	517191	517349	39.2967	intergenic	158	248.713
2	526629	527024	93.7216	intergenic	395	237.27
2	528039	528316	214.431	intergenic	277	774.119
2	530639	530868	11.5989	intergenic	229	50.6503
2	532183	533234	163.469	intergenic	1051	155.537
2	533550	533761	17.9999	intergenic	211	85.3073
2	534818	535259	53.1032	intergenic	441	120.415
2	536097	536574	159.644	intergenic	477	334.683
2	537466	537875	94.4998	intergenic	409	231.051
2	539706	539986	107.121	intergenic	280	382.575
2	541022	541208	39.9817	intergenic	186	214.955
2	544494	545027	83.6299	intergenic	533	156.904
2	545979	546375	106.602	intergenic	396	269.196
2	547252	547459	137.699	intergenic	207	665.213
2	548195	548361	16.287	intergenic	166	98.1143
2	549010	549770	175.092	intergenic	760	230.384
2	550929	551103	0	intergenic	174	0
2	553201	553542	75.3308	intergenic	341	220.911
2	558199	558684	241.928	intergenic	485	498.822
2	559729	560077	162.661	intergenic	348	467.416
2	560975	561633	44.0372	intergenic	658	66.9259
2	562765	563202	75.7029	intergenic	437	173.233
2	564571	565230	57.5862	intergenic	659	87.3842
2	565429	565722	53.0075	intergenic	293	180.913
2	567481	567874	9.31537	intergenic	393	23.7032
2	568427	568851	128.311	intergenic	424	302.621
2	569686	569841	17.0946	intergenic	155	110.288
2	571201	571467	148.872	intergenic	266	559.669
2	571891	572370	229.195	intergenic	479	478.487
2	573613	573914	35.4992	intergenic	301	117.938
2	575997	576343	98.8119	intergenic	346	285.584
2	578087	578363	140.498	intergenic	276	509.052
2	578985	579149	42.9785	intergenic	164	262.064
2	581373	581725	49.8791	intergenic	352	141.702
2	582173	582407	76.9247	intergenic	234	328.738
2	583356	583719	205.772	intergenic	363	566.864
2	584659	584806	12.9325	intergenic	147	87.9764
2	586163	586546	70.3714	intergenic	383	183.737
2	589115	589740	82.0289	intergenic	625	131.246
2	591460	591711	104.032	intergenic	251	414.468
2	592775	593505	128.495	intergenic	730	176.02
2	594865	595360	104.933	intergenic	495	211.986
2	595556	596114	51.9035	intergenic	558	93.0171
2	597066	597362	66.2485	intergenic	296	223.812
2	598935	599122	0	intergenic	187	0
2	599960	600552	255.525	intergenic	592	431.629
2	602361	602633	89.8342	intergenic	272	330.273
2	603477	603684	5.06038	intergenic	207	24.4463
2	604108	604507	120.458	intergenic	399	301.901
2	605509	606269	75.3935	intergenic	760	99.202
2	607141	607651	176.07	intergenic	510	345.236
2	608786	609081	16.1938	intergenic	295	54.8941
2	609754	610037	203.719	intergenic	283	719.854
2	610410	610613	17.5379	intergenic	203	86.3937
2	611883	612235	109.678	intergenic	352	311.586
2	613901	614023	38.0105	intergenic	122	311.562
2	614174	614525	83.223	intergenic	351	237.102
2	614631	615202	58.515	intergenic	571	102.478
2	615857	616126	88.9464	intergenic	269	330.656
2	618524	618908	77.6615	intergenic	384	202.244
2	620304	620871	174.632	intergenic	567	307.994
2	622528	622982	2.58595	intergenic	454	5.69593
2	623148	623575	133.993	intergenic	427	313.801
2	624212	624492	22.6596	intergenic	280	80.9272
2	624697	625771	226.527	intergenic	1074	210.919
2	628310	629167	33.7622	intergenic	857	39.3958
2	631943	632253	92.4565	intergenic	310	298.247
2	633382	633621	274.332	intergenic	239	1147.83
2	634837	635145	133.043	intergenic	308	431.958
2	636544	636702	33.5735	intergenic	158	212.491
2	642211	642582	36.314	intergenic	371	97.8815
2	645979	646157	12.4062	intergenic	178	69.698
2	647133	647885	63.5904	intergenic	752	84.5617
2	649905	650367	105.994	intergenic	462	229.424
2	651193	651414	57.4178	intergenic	221	259.809
2	652999	653355	293.94	intergenic	356	825.675
2	655318	655575	33.6532	intergenic	257	130.946
2	657601	657831	208.359	intergenic	230	905.909
2	658393	658706	9.12283	intergenic	313	29.1464
2	662250	662498	79.1788	intergenic	248	319.269
2	664678	665152	148.369	intergenic	474	313.015
2	666254	666537	39.6255	intergenic	283	140.019
2	666643	666719	0	intergenic	76	0
2	668352	668662	34.3953	intergenic	310	110.953
2	670298	670626	261.521	intergenic	328	797.321
2	673330	673571	4.83566	intergenic	241	20.065
2	675135	675312	246.431	intergenic	177	1392.27
2	676228	676356	53.8153	intergenic	128	420.432
2	679222	679548	118.146	intergenic	326	362.41
2	680051	680361	83.3051	intergenic	310	268.726
2	683091	683427	200.616	intergenic	336	597.072
2	684670	684976	98.0076	intergenic	306	320.286
2	685262	685437	7.07371	intergenic	175	40.4212
2	686593	686900	42.4323	intergenic	307	138.216
2	690264	690382	0	intergenic	118	0
2	691694	691968	74.2963	intergenic	274	271.154
2	694519	695106	74.9807	intergenic	587	127.735
2	697303	698353	123.2	intergenic	1050	117.334
2	699944	700489	77.2401	intergenic	545	141.725
2	701843	702588	55.9604	intergenic	745	75.1147
2	704056	704669	138.79	intergenic	613	226.411
2	705387	705446	0	intergenic	59	0
2	706794	707527	505.552	intergenic	733	689.703
2	708017	708149	7.92848	intergenic	132	60.0642
2	711540	711590	0	intergenic	50	0
2	712755	713003	34.5016	intergenic	248	139.119
2	714456	714806	134.619	intergenic	350	384.624
2	716466	716881	120.758	intergenic	415	290.982
2	717995	719032	154.778	intergenic	1037	149.255
2	720605	721389	207.686	intergenic	784	264.906
2	722314	722610	92.8266	intergenic	296	313.603
2	723055	723269	77.3672	intergenic	214	361.529
2	723636	723735	20.9759	intergenic	99	211.878
2	724264	724455	369.042	intergenic	191	1932.16
2	726541	726617	0	intergenic	76	0
2	727075	727385	59.8972	intergenic	310	193.217
2	728103	728884	215.799	intergenic	781	276.312
2	730163	730386	163.783	intergenic	223	734.455
2	732454	732638	26.4141	intergenic	184	143.555
2	734640	734831	158.251	intergenic	191	828.537
2	735531	735719	57.6836	intergenic	188	306.828
2	736041	736263	120.312	intergenic	222	541.944
2	737737	737769	0	intergenic	32	0
2	738370	738581	90.9078	intergenic	211	430.843
2	739545	739840	136.405	intergenic	295	462.389
2	741023	741298	121.063	intergenic	275	440.229
2	741617	742159	39.8241	intergenic	542	73.4762
2	742577	742760	128.873	intergenic	183	704.223
2	744399	744851	214.976	intergenic	452	475.61
2	746112	746360	24.6005	intergenic	248	99.1957
2	747804	748060	163.741	intergenic	256	639.614
2	749372	749593	169.652	intergenic	221	767.656
2	751178	751355	46.0858	intergenic	177	260.372
2	757107	757619	71.7295	intergenic	512	140.097
2	760044	760293	121.05	intergenic	249	486.143
2	760900	761256	102.466	intergenic	356	287.827
2	762595	762783	0	intergenic	188	0
2	764698	764969	348.166	intergenic	271	1284.75
2	767607	768239	285.3	intergenic	632	451.424
2	768681	768942	23.3884	intergenic	261	89.6108
2	770416	771238	145.646	intergenic	822	177.185
2	773633	773921	89.4325	intergenic	288	310.529
2	774357	774699	231.126	intergenic	342	675.806
2	776314	776570	109.129	intergenic	256	426.283
2	777855	778011	51.6311	intergenic	156	330.969
2	779464	779666	170.45	intergenic	202	843.811
2	782385	782590	219.218	intergenic	205	1069.36
2	783557	783672	7.08314	intergenic	115	61.5925
2	784573	784701	17.6164	intergenic	128	137.628
2	788431	789234	327.77	intergenic	803	408.182
2	791815	792848	387.662	intergenic	1033	375.278
2	796500	796797	107.255	intergenic	297	361.129
2	800243	800522	97.6375	intergenic	279	349.955
2	801930	802630	134.907	intergenic	700	192.724
2	804476	805034	109.775	intergenic	558	196.729
2	805257	805350	17.3035	intergenic	93	186.059
2	809420	810339	189.824	intergenic	919	206.555
3	8327	9705	11.6835	intergenic	1378	8.47862
3	11083	11502	0	intergenic	419	0
3	12286	12385	0	intergenic	99	0
3	13019	13281	0	intergenic	262	0
3	16881	17289	73.7691	intergenic	408	180.807
3	18562	18815	27.0486	intergenic	253	106.911
3	22107	22428	279.517	intergenic	321	870.77
3	23380	23522	193.853	intergenic	142	1365.16
3	23982	24031	18.7276	intergenic	49	382.195
3	24326	24767	229.487	intergenic	441	520.379
3	26907	26924	0	intergenic	17	0
3	27360	27928	170.575	intergenic	568	300.307
3	30997	31448	223.712	intergenic	451	496.035
3	33975	34142	2.80207	intergenic	167	16.7789
3	35394	35864	225.162	intergenic	470	479.067
3	37617	37835	9.34394	intergenic	218	42.8621
3	38802	39785	167.087	intergenic	983	169.977
3	40725	41487	131.426	intergenic	762	172.476
3	41728	42164	88.0495	intergenic	436	201.948
3	43557	43660	19.4439	intergenic	103	188.776
3	44438	44622	141.234	intergenic	184	767.579
3	46906	47110	60.4762	intergenic	204	296.452
3	48365	48652	122.782	intergenic	287	427.812
3	50222	50583	25.6989	intergenic	361	71.1881
3	52341	52644	134.458	intergenic	303	443.755
3	54883	54940	36.8495	intergenic	57	646.482
3	56528	57373	144.437	intergenic	845	170.931
3	58679	59025	38.7699	intergenic	346	112.052
3	60727	60840	6.79877	intergenic	113	60.1661
3	61174	61657	72.5712	intergenic	483	150.251
3	62723	62775	0	intergenic	52	0
3	63283	63440	62.8416	intergenic	157	400.265
3	64482	64674	8.74053	intergenic	192	45.5236
3	71411	71675	26.8419	intergenic	264	101.674
3	72999	73226	179.121	intergenic	227	789.079
3	74445	74879	83.6336	intergenic	434	192.704
3	76419	76481	10.9461	intergenic	62	176.55
3	77064	77780	96.8624	intergenic	716	135.283
3	78363	79094	372.003	intergenic	731	508.897
3	80997	82238	131.388	intergenic	1241	105.873
3	98521	98870	78.8104	intergenic	349	225.818
3	100014	100530	284.497	intergenic	516	551.351
3	105442	105566	109.957	intergenic	124	886.75
3	106039	106324	260.44	intergenic	285	913.823
3	107609	107820	111.845	intergenic	211	530.071
3	108601	108868	97.6389	intergenic	267	365.689
3	109799	109945	44.5233	intergenic	146	304.954
3	111104	111272	214.19	intergenic	168	1274.94
3	113042	113354	92.5769	intergenic	312	296.721
3	114921	115057	10.0162	intergenic	136	73.6482
3	115926	116165	205.468	intergenic	239	859.699
3	116733	117329	24.7573	intergenic	596	41.5391
3	117792	118019	8.26972	intergenic	227	36.4305
3	120250	121629	329.697	intergenic	1379	239.084
3	122599	122869	172.291	intergenic	270	638.115
3	123422	123824	36.4772	intergenic	402	90.7392
3	124569	125195	56.6438	intergenic	626	90.4852
3	126579	126779	4.64451	intergenic	200	23.2225
3	134532	134994	34.6297	intergenic	462	74.9561
3	135793	136522	111.595	intergenic	729	153.079
3	137375	137973	12.0181	intergenic	598	20.0972
3	141124	141995	199.793	intergenic	871	229.384
3	143247	143434	44.9231	intergenic	187	240.23
3	145184	145466	63.9383	intergenic	282	226.732
3	148757	149022	16.4085	intergenic	265	61.9188
3	151885	152487	119.147	intergenic	602	197.919
3	158179	158261	0	intergenic	82	0
3	158910	159079	41.3974	intergenic	169	244.955
3	159347	159569	233.561	intergenic	222	1052.08
3	159807	160358	58.8793	intergenic	551	106.859
3	161358	161670	30.4768	intergenic	312	97.6822
3	162016	162787	100.372	intergenic	771	130.184
3	164624	164993	183.909	intergenic	369	498.399
3	166473	166848	49.188	intergenic	375	131.168
3	167116	167194	2.51632	intergenic	78	32.2605
3	167318	167695	76.7896	intergenic	377	203.686
3	168107	168360	7.83609	intergenic	253	30.9727
3	170590	171619	156.864	intergenic	1029	152.443
3	176675	177199	193.082	intergenic	524	368.477
3	177691	178075	209.889	intergenic	384	546.586
3	190274	190738	108.747	intergenic	464	234.369
3	194420	194841	151.679	intergenic	421	360.283
3	195886	196083	7.67074	intergenic	197	38.9378
3	197269	197546	83.8377	intergenic	277	302.663
3	198549	198663	16.2603	intergenic	114	142.635
3	201436	201870	43.6377	intergenic	434	100.548
3	204429	204691	0	intergenic	262	0
3	209648	210510	203.72	intergenic	862	236.334
3	210895	211126	305.596	intergenic	231	1322.93
3	212201	212384	251.974	intergenic	183	1376.91
3	213861	214163	77.7043	intergenic	302	257.299
3	214674	214967	98.0015	intergenic	293	334.476
3	215796	216178	120.812	intergenic	382	316.26
3	218023	218320	60.8091	intergenic	297	204.745
3	218990	219243	103.827	intergenic	253	410.383
3	220696	220946	84.022	intergenic	250	336.088
3	222492	222625	3.17383	intergenic	133	23.8634
3	224318	224706	312.737	intergenic	388	806.024
3	227479	227703	86.4892	intergenic	224	386.112
3	228481	228648	60.5045	intergenic	167	362.303
3	228985	229812	51.2427	intergenic	827	61.9622
3	233042	233559	57.8173	intergenic	517	111.832
3	235255	235749	302.573	intergenic	494	612.495
3	237214	237374	15.6117	intergenic	160	97.5732
3	240573	241463	141.543	intergenic	890	159.037
3	243027	243304	59.1312	intergenic	277	213.47
3	244262	244352	2.80346	intergenic	90	31.1496
3	244794	245054	154.6	intergenic	260	594.617
3	246603	246837	123.12	intergenic	234	526.155
3	250834	251212	64.0912	intergenic	378	169.553
3	252161	252282	0	intergenic	121	0
3	253066	253224	206.114	intergenic	158	1304.52
3	253453	253542	2.32544	intergenic	89	26.1286
3	254296	254487	126.529	intergenic	191	662.458
3	256879	257094	102.005	intergenic	215	474.444
3	258424	258620	142.51	intergenic	196	727.089
3	262905	263132	30.7834	intergenic	227	135.61
3	263520	263827	129.375	intergenic	307	421.416
3	264212	264560	5.11309	intergenic	348	14.6928
3	266703	267165	77.9107	intergenic	462	168.638
3	267520	267641	60.3339	intergenic	121	498.627
3	268215	268255	19.6733	intergenic	40	491.833
3	268718	269317	233.995	intergenic	599	390.643
3	271097	271683	60.8022	intergenic	586	103.758
3	276514	276564	2.26385	intergenic	50	45.2771
3	280817	281013	17.8437	intergenic	196	91.0391
3	284071	284366	112.178	intergenic	295	380.264
3	290694	291011	258.798	intergenic	317	816.397
3	292188	292419	81.9165	intergenic	231	354.617
3	293509	293888	410.191	intergenic	379	1082.3
3	297789	298084	128.428	intergenic	295	435.348
3	306472	306731	0	intergenic	259	0
3	307281	308610	319.841	intergenic	1329	240.663
3	312426	313319	86.4584	intergenic	893	96.8179
3	314406	315207	252.699	intergenic	801	315.48
3	317707	318139	173.859	intergenic	432	402.452
3	319232	320246	3.57778	intergenic	1014	3.52838
4	7815	8682	151.933	intergenic	867	175.24
4	17227	17576	52.7533	intergenic	349	151.156
4	18567	18958	0	intergenic	391	0
4	19313	20634	309.294	intergenic	1321	234.136
4	25877	26402	213.169	intergenic	525	406.037
4	28776	28984	2.8337	intergenic	208	13.6236
4	30455	30656	200.78	intergenic	201	998.908
4	31830	32295	143.132	intergenic	465	307.81
4	33235	33414	27.063	intergenic	179	151.19
4	33919	34236	126.732	intergenic	317	399.784
4	36478	36796	148.503	intergenic	318	466.992
4	38174	38486	205.421	intergenic	312	658.4
4	38598	38866	53.9732	intergenic	268	201.393
4	42245	42699	132.662	intergenic	454	292.207
4	43708	44064	34.6353	intergenic	356	97.2901
4	45907	46270	109.193	intergenic	363	300.808
4	52174	52444	177.848	intergenic	270	658.698
4	54101	54396	26.6358	intergenic	295	90.2908
4	56347	57264	165.808	intergenic	917	180.815
4	60406	60871	30.8078	intergenic	465	66.2534
4	61802	62243	24.6119	intergenic	441	55.8093
4	65019	65241	216.09	intergenic	222	973.379
4	65766	66492	147.938	intergenic	726	203.771
4	67447	67982	20.5492	intergenic	535	38.4097
4	68607	68996	118.256	intergenic	389	303.999
4	70320	70639	401.696	intergenic	319	1259.24
4	73919	74445	48.7649	intergenic	526	92.709
4	76546	77288	42.844	intergenic	742	57.7412
4	77967	78425	185.947	intergenic	458	405.998
4	79059	79293	2.56875	intergenic	234	10.9776
4	85986	86206	53.6281	intergenic	220	243.764
4	87227	87511	92.4734	intergenic	284	325.611
4	87983	88247	137.361	intergenic	264	520.308
4	89865	90175	181.026	intergenic	310	583.956
4	92465	92761	17.0566	intergenic	296	57.6236
4	93746	94604	115.545	intergenic	858	134.668
4	95787	96081	55.4519	intergenic	294	188.612
4	97954	98474	127.244	intergenic	520	244.699
4	99225	99560	181.173	intergenic	335	540.816
4	100422	100500	7.82638	intergenic	78	100.338
4	101068	101289	121.794	intergenic	221	551.106
4	103354	103648	167.588	intergenic	294	570.027
4	104552	104916	85.3769	intergenic	364	234.552
4	106495	107207	369.471	intergenic	712	518.92
4	111030	111579	270.975	intergenic	549	493.58
4	114235	114671	69.8812	intergenic	436	160.278
4	115800	116320	91.9596	intergenic	520	176.845
4	116867	117663	73.1918	intergenic	796	91.9495
4	118518	118706	18.9822	intergenic	188	100.969
4	121593	122215	129.872	intergenic	622	208.797
4	123590	123864	17.4245	intergenic	274	63.5929
4	124999	125615	131.797	intergenic	616	213.956
4	126450	126786	67.9542	intergenic	336	202.244
4	130003	130406	69.2334	intergenic	403	171.795
4	130485	130870	69.358	intergenic	385	180.151
4	134724	135178	94.6657	intergenic	454	208.515
4	135437	135895	111.811	intergenic	458	244.128
4	137540	138290	96.297	intergenic	750	128.396
4	139206	139521	160.844	intergenic	315	510.617
4	141115	141208	10.7358	intergenic	93	115.439
4	141722	142096	203.977	intergenic	374	545.392
4	144224	144483	37.3475	intergenic	259	144.199
4	145519	145825	133.385	intergenic	306	435.899
4	147590	148190	62.9559	intergenic	600	104.927
4	149079	149202	8.73747	intergenic	123	71.0364
4	155641	156317	168.308	intergenic	676	248.976
4	157905	158063	16.3674	intergenic	158	103.591
4	158736	159603	153.084	intergenic	867	176.567
4	160765	160994	23.0519	intergenic	229	100.663
4	163155	163448	55.0094	intergenic	293	187.745
4	164043	164289	176.13	intergenic	246	715.977
4	164866	164986	17.8647	intergenic	120	148.873
4	167255	167713	88.3163	intergenic	458	192.83
4	169079	169365	26.0221	intergenic	286	90.9864
4	169609	170409	160.853	intergenic	800	201.067
4	171931	172181	2.7735	intergenic	250	11.094
4	172314	172480	61.207	intergenic	166	368.717
4	174029	174231	4.72746	intergenic	202	23.4033
4	174589	174917	137.788	intergenic	328	420.087
4	176487	176772	75.7159	intergenic	285	265.67
4	178057	178333	25.9844	intergenic	276	94.1463
4	181040	181185	9.79033	intergenic	145	67.5195
4	183019	183342	287.579	intergenic	323	890.336
4	184612	184924	52.7112	intergenic	312	168.946
4	187919	188153	5.8383	intergenic	234	24.95
4	190587	190923	209.581	intergenic	336	623.753
4	192262	192749	185.699	intergenic	487	381.311
4	194226	194570	48.075	intergenic	344	139.753
4	198177	198661	35.7314	intergenic	484	73.8253
4	199733	199995	80.6387	intergenic	262	307.781
4	201583	201718	14.2171	intergenic	135	105.311
4	202571	203038	289.762	intergenic	467	620.475
4	205112	205359	23.0464	intergenic	247	93.3051
4	210562	211374	73.7189	intergenic	812	90.7869
4	212047	213350	238.493	intergenic	1303	183.034
4	215643	216528	129.632	intergenic	885	146.476
4	217075	217599	73.0578	intergenic	524	139.423
4	218368	218679	31.2648	intergenic	311	100.53
4	219289	219661	96.5289	intergenic	372	259.486
4	220772	221723	137.025	intergenic	951	144.085
4	221802	222426	75.1727	intergenic	624	120.469
4	223741	224303	101.862	intergenic	562	181.25
4	226752	227392	128.867	intergenic	640	201.354
4	228716	229170	50.1651	intergenic	454	110.496
4	229432	229905	37.1596	intergenic	473	78.5616
4	230528	231023	28.9127	intergenic	495	58.4094
4	231900	232651	129.98	intergenic	751	173.076
4	233888	234926	124.301	intergenic	1038	119.75
4	235854	236156	135.265	intergenic	302	447.896
4	238665	239018	83.5919	intergenic	353	236.804
4	239607	240258	53.2491	intergenic	651	81.7958
4	241198	241417	89.7204	intergenic	219	409.682
4	241841	242551	88.6157	intergenic	710	124.811
4	244982	245132	0	intergenic	150	0
4	245583	245922	203.872	intergenic	339	601.393
4	246448	246688	14.019	intergenic	240	58.4124
4	247613	248580	261.955	intergenic	967	270.894
4	251239	251565	116.472	intergenic	326	357.277
4	253747	253994	28.1841	intergenic	247	114.106
4	255127	255603	142.725	intergenic	476	299.843
4	256531	256632	3.64824	intergenic	101	36.1212
4	258556	258914	92.0267	intergenic	358	257.058
4	263226	263312	0	intergenic	86	0
4	264111	264511	118.357	intergenic	400	295.892
4	264965	265257	99.2666	intergenic	292	339.954
4	267202	267697	172.564	intergenic	495	348.615
4	268700	268920	19.9574	intergenic	220	90.7155
4	269977	270221	30.188	intergenic	244	123.721
4	271902	272388	159.554	intergenic	486	328.301
4	273598	273652	3.26594	intergenic	54	60.4804
4	274877	275147	114.668	intergenic	270	424.697
4	276582	276871	113.05	intergenic	289	391.177
4	280166	280306	0	intergenic	140	0
4	281849	282111	72.5559	intergenic	262	276.931
4	283177	283418	87.7684	intergenic	241	364.184
4	284445	284580	6.60179	intergenic	135	48.9022
4	285166	285390	138.005	intergenic	224	616.092
4	286696	287058	47.1292	intergenic	362	130.191
4	289513	289908	308.427	intergenic	395	780.827
4	292141	292780	110.076	intergenic	639	172.263
4	293222	293391	2.05661	intergenic	169	12.1693
4	294760	295033	80.7405	intergenic	273	295.753
4	296330	296819	40.6545	intergenic	489	83.138
4	298275	298416	8.47502	intergenic	141	60.1065
4	300004	300213	24.7326	intergenic	209	118.338
4	301000	301412	70.1728	intergenic	412	170.322
4	302235	302463	60.4335	intergenic	228	265.059
4	302671	303210	69.5766	intergenic	539	129.085
4	304849	305236	163.535	intergenic	387	422.57
4	306578	306925	55.9607	intergenic	347	161.27
4	307790	308423	85.5534	intergenic	633	135.155
4	309389	309801	24.4627	intergenic	412	59.3754
4	310123	310641	120.818	intergenic	518	233.239
4	312472	312950	136.922	intergenic	478	286.447
4	314749	315356	99.8176	intergenic	607	164.444
4	316389	316970	143.264	intergenic	581	246.582
4	320121	320667	147.067	intergenic	546	269.354
4	321553	322225	202.431	intergenic	672	301.236
4	326150	326612	151.254	intergenic	462	327.39
4	329568	329835	11.0379	intergenic	267	41.3406
4	330448	331023	25.3435	intergenic	575	44.0757
4	332941	333120	18.0107	intergenic	179	100.618
4	333811	334216	52.8965	intergenic	405	130.609
4	334397	334834	116.081	intergenic	437	265.631
4	336122	336248	32.3237	intergenic	126	256.537
4	337278	337486	238.401	intergenic	208	1146.16
4	338071	338271	16.3422	intergenic	200	81.7109
4	340135	340627	111.943	intergenic	492	227.525
4	340799	341618	138.037	intergenic	819	168.543
4	343986	344236	12.0991	intergenic	250	48.3965
4	344954	345664	208.872	intergenic	710	294.186
4	351038	351433	260.432	intergenic	395	659.32
4	352421	352876	163.131	intergenic	455	358.529
4	355379	355673	93.85	intergenic	294	319.218
4	361286	361698	153.57	intergenic	412	372.743
4	362257	362671	126.643	intergenic	414	305.901
4	363584	363951	81.327	intergenic	367	221.599
4	364780	365067	59.3368	intergenic	287	206.748
4	365875	366738	114.005	intergenic	863	132.103
4	370707	371239	49.157	intergenic	532	92.4003
4	371762	372247	144.089	intergenic	485	297.091
4	372536	372687	4.47055	intergenic	151	29.6063
4	373609	373966	93.6489	intergenic	357	262.322
4	375290	375679	239.606	intergenic	389	615.955
4	376481	376756	175.155	intergenic	275	636.928
4	378446	378873	187.812	intergenic	427	439.841
4	381439	381984	140.247	intergenic	545	257.334
4	384082	384600	2.589	intergenic	518	4.99808
4	388902	389171	231.178	intergenic	269	859.399
4	392058	392658	55.2641	intergenic	600	92.1068
4	393913	394216	227.738	intergenic	303	751.611
4	397205	397536	222.126	intergenic	331	671.077
4	399130	399339	94.2853	intergenic	209	451.126
4	400639	400996	22.0373	intergenic	357	61.7292
4	403292	403694	132.962	intergenic	402	330.751
4	404958	405343	77.183	intergenic	385	200.475
4	407207	408450	132.967	intergenic	1243	106.972
4	413001	413952	143.76	intergenic	951	151.167
4	414889	415112	48.3216	intergenic	223	216.689
4	416709	417662	58.4288	intergenic	953	61.3104
4	421515	422832	214.252	intergenic	1317	162.682
4	423511	424208	362.769	intergenic	697	520.472
4	425733	426001	16.4188	intergenic	268	61.264
4	426935	427363	64.3891	intergenic	428	150.442
4	428348	429066	122.652	intergenic	718	170.825
4	430927	431107	0	intergenic	180	0
4	431518	432329	221.736	intergenic	811	273.41
4	433249	433496	117.214	intergenic	247	474.55
4	439361	439908	125.669	intergenic	547	229.742
4	440755	441013	4.71941	intergenic	258	18.2923
4	442310	443028	136.659	intergenic	718	190.333
4	443512	444682	175.454	intergenic	1170	149.961
4	446384	446966	108.133	intergenic	582	185.795
4	447579	447983	179.865	intergenic	404	445.211
4	449277	450219	267.291	intergenic	942	283.749
4	452476	453044	27.4656	intergenic	568	48.3549
4	453651	454121	122.67	intergenic	470	261.001
4	454755	454781	0	intergenic	26	0
4	454905	455200	144.977	intergenic	295	491.448
4	456584	456835	4.89253	intergenic	251	19.4922
4	458104	458541	81.325	intergenic	437	186.098
4	461248	461841	130.147	intergenic	593	219.473
4	462517	463433	27.6226	intergenic	916	30.1557
4	464997	465050	0	intergenic	53	0
4	465384	465918	82.9208	intergenic	534	155.282
4	470425	471852	339.654	intergenic	1427	238.02
4	472942	473156	83.5165	intergenic	214	390.264
4	473784	474045	93.9369	intergenic	261	359.911
4	478286	478473	3.44988	intergenic	187	18.4485
4	478759	479114	196.486	intergenic	355	553.48
4	482268	482669	121.147	intergenic	401	302.111
4	483861	484162	36.2771	intergenic	301	120.522
4	485366	485745	24.6446	intergenic	379	65.0255
4	486445	486803	152.435	intergenic	358	425.797
4	488004	488071	8.14793	intergenic	67	121.611
4	490897	491514	82.0311	intergenic	617	132.952
4	492325	492555	20.2276	intergenic	230	87.9462
4	494269	494648	341.697	intergenic	379	901.575
4	497319	497834	169.158	intergenic	515	328.462
4	500880	501099	9.91878	intergenic	219	45.2912
4	501415	501752	52.8754	intergenic	337	156.9
4	503274	503497	161.46	intergenic	223	724.035
4	503864	504098	5.49456	intergenic	234	23.481
4	509110	509736	109.296	intergenic	626	174.594
4	521470	521815	91.1334	intergenic	345	264.155
4	522929	523210	13.0582	intergenic	281	46.4705
4	524714	525439	168.071	intergenic	725	231.821
4	527216	527421	24.6394	intergenic	205	120.192
4	530698	531306	390.253	intergenic	608	641.864
4	534583	535191	381.205	intergenic	608	626.982
4	538468	539802	155.192	intergenic	1334	116.336
4	540415	540600	3.61024	intergenic	185	19.5148
4	547629	547977	10.7114	intergenic	348	30.7799
4	548311	548761	78.5266	intergenic	450	174.503
4	550577	551859	238.985	intergenic	1282	186.416
4	552949	553253	250.243	intergenic	304	823.169
4	555153	555725	23.6359	intergenic	572	41.3215
4	556473	557055	93.1678	intergenic	582	160.082
4	558061	558510	133.109	intergenic	449	296.457
4	560626	561439	208.705	intergenic	813	256.71
4	562328	563526	218.601	intergenic	1198	182.471
4	564862	565022	24.3794	intergenic	160	152.371
4	565641	565926	276.51	intergenic	285	970.209
4	567556	567722	12.2717	intergenic	166	73.9259
4	569771	570648	179.942	intergenic	877	205.179
4	573727	574163	67.834	intergenic	436	155.583
4	575784	576473	201.368	intergenic	689	292.261
4	578160	578662	109.791	intergenic	502	218.707
4	579113	579457	60.7107	intergenic	344	176.484
4	580453	580686	66.9243	intergenic	233	287.229
4	581785	581907	1.76531	intergenic	122	14.4697
4	582499	582790	74.1986	intergenic	291	254.978
4	583466	583712	154.359	intergenic	246	627.476
4	584646	584938	61.5477	intergenic	292	210.78
4	587720	588097	118.849	intergenic	377	315.248
4	588380	588826	75.5469	intergenic	446	169.388
4	589403	589760	126.344	intergenic	357	353.904
4	591345	592438	117.901	intergenic	1093	107.869
4	592949	593892	125.267	intergenic	943	132.838
4	596584	597155	232.876	intergenic	571	407.839
4	598083	598467	159.144	intergenic	384	414.437
4	599689	600792	39.6707	intergenic	1103	35.9662
4	601810	602197	4.47694	intergenic	387	11.5683
4	602870	603063	258.482	intergenic	193	1339.28
4	603400	603592	62.5389	intergenic	192	325.724
4	603812	604007	213.97	intergenic	195	1097.28
4	606987	607303	148.532	intergenic	316	470.037
4	610082	610440	166.765	intergenic	358	465.824
4	611926	612072	78.1462	intergenic	146	535.248
4	613252	613404	5.74092	intergenic	152	37.7692
4	614005	614287	171.945	intergenic	282	609.735
4	616151	616927	65.6956	intergenic	776	84.6592
4	617171	617469	54.3297	intergenic	298	182.314
4	618307	618496	138.301	intergenic	189	731.749
4	624722	625065	74.5343	intergenic	343	217.301
4	625999	626707	240.291	intergenic	708	339.393
4	628535	629875	226.925	intergenic	1340	169.347
4	630606	631281	137.284	intergenic	675	203.383
4	636121	637138	288.899	intergenic	1017	284.07
4	639824	640108	75.3888	intergenic	284	265.454
4	643838	644177	136.352	intergenic	339	402.219
4	654429	655012	205.65	intergenic	583	352.744
4	655445	655685	10.7472	intergenic	240	44.78
4	657468	657647	110.677	intergenic	179	618.308
4	657981	658349	243.989	intergenic	368	663.013
4	661104	661172	0	intergenic	68	0
4	664911	665348	166.409	intergenic	437	380.799
4	666771	667003	138.143	intergenic	232	595.445
4	671035	671268	203.326	intergenic	233	872.643
4	673366	673519	7.88159	intergenic	153	51.5137
4	675668	676101	178.554	intergenic	433	412.364
4	677803	678240	87.9474	intergenic	437	201.253
4	679765	680495	158.882	intergenic	730	217.647
4	681618	681923	76.3382	intergenic	305	250.289
4	682493	682723	23.1787	intergenic	230	100.777
4	683582	683945	174.545	intergenic	363	480.839
4	685644	685881	189.906	intergenic	237	801.292
4	687841	688226	96.8629	intergenic	385	251.592
4	690534	691013	116.155	intergenic	479	242.496
4	691215	691548	23.5097	intergenic	333	70.5996
4	693262	693584	87.3423	intergenic	322	271.249
4	694176	694699	41.4216	intergenic	523	79.1999
4	697895	698553	15.2866	intergenic	658	23.2318
4	699469	700314	86.3041	intergenic	845	102.135
4	701290	701396	0	intergenic	106	0
4	702759	703233	55.89	intergenic	474	117.911
4	704245	704483	78.2827	intergenic	238	328.919
4	709251	709548	106.927	intergenic	297	360.025
4	712996	713339	54.5758	intergenic	343	159.113
4	715380	715746	181.418	intergenic	366	495.677
4	716623	716789	83.1195	intergenic	166	500.72
4	718461	718815	271.817	intergenic	354	767.844
4	727552	728258	141.447	intergenic	706	200.35
4	730251	730577	165.365	intergenic	326	507.256
4	732837	733617	133.784	intergenic	780	171.518
4	733925	734137	176.448	intergenic	212	832.303
4	734804	734900	16.6524	intergenic	96	173.462
4	739998	740472	247.615	intergenic	474	522.395
4	741601	742041	167.601	intergenic	440	380.91
4	743875	744310	168.426	intergenic	435	387.185
4	746102	746737	128.388	intergenic	635	202.187
4	748358	748612	30.4932	intergenic	254	120.052
4	750743	751630	74.3137	intergenic	887	83.781
4	753236	753674	41.7398	intergenic	438	95.2963
4	755067	755627	99.7729	intergenic	560	178.166
4	763875	764177	44.2209	intergenic	302	146.427
4	765156	765705	117.499	intergenic	549	214.024
4	766504	766735	4.07521	intergenic	231	17.6416
4	767972	768511	125.99	intergenic	539	233.748
4	769001	769524	165.738	intergenic	523	316.898
4	770333	770356	0	intergenic	23	0
4	771455	771876	361.665	intergenic	421	859.061
4	775783	776162	356.119	intergenic	379	939.629
4	778722	779042	60.4196	intergenic	320	188.811
4	780207	780389	1.60523	intergenic	182	8.81993
4	781101	781422	138.564	intergenic	321	431.662
4	781951	782040	12.7422	intergenic	89	143.171
4	784216	784870	248.849	intergenic	654	380.503
4	786206	786305	2.17951	intergenic	99	22.0153
4	789222	789448	153.076	intergenic	226	677.327
4	790070	790327	159.78	intergenic	257	621.713
4	791849	792347	133.093	intergenic	498	267.254
4	793890	794573	116.391	intergenic	683	170.411
4	794724	796192	146.179	intergenic	1468	99.5773
4	807749	808323	114.635	intergenic	574	199.713
4	810382	810564	2.62812	intergenic	182	14.4402
4	811633	812109	121.348	intergenic	476	254.933
4	812851	813192	31.5874	intergenic	341	92.6317
4	814153	814451	111.168	intergenic	298	373.049
4	816561	816877	107.178	intergenic	316	339.171
4	817526	817949	59.597	intergenic	423	140.891
4	818496	818707	2.76434	intergenic	211	13.1011
4	819197	819432	162.678	intergenic	235	692.246
4	820825	821294	90.2184	intergenic	469	192.363
4	825777	825909	10.978	intergenic	132	83.1668
4	827356	827581	105.805	intergenic	225	470.244
4	829058	829150	25.4603	intergenic	92	276.742
4	829355	829584	108.449	intergenic	229	473.574
4	830278	830628	61.5194	intergenic	350	175.77
4	831514	831933	181.835	intergenic	419	433.975
4	832474	832858	278.204	intergenic	384	724.49
4	835493	836420	116.629	intergenic	927	125.813
4	838062	838391	165.806	intergenic	329	503.969
4	840393	840603	7.8458	intergenic	210	37.361
4	841996	842336	158.875	intergenic	340	467.28
4	843450	843568	0	intergenic	118	0
4	844862	845951	238.633	intergenic	1089	219.131
4	847947	848070	58.8399	intergenic	123	478.373
4	848224	848598	98.8003	intergenic	374	264.172
4	850201	850273	0	intergenic	72	0
4	851000	851227	223.254	intergenic	227	983.5
4	852398	852532	7.10423	intergenic	134	53.0166
4	853973	854278	156.057	intergenic	305	511.664
4	856094	856316	128.67	intergenic	222	579.596
4	856815	856897	0	intergenic	82	0
4	857954	858136	146.416	intergenic	182	804.482
4	859145	859345	61.5976	intergenic	200	307.988
4	861521	862053	103.527	intergenic	532	194.6
4	864709	865011	9.01657	intergenic	302	29.8562
4	867523	868223	162.418	intergenic	700	232.026
4	870564	871035	84.7469	intergenic	471	179.93
4	886866	887231	188.927	intergenic	365	517.608
4	888912	889750	84.7402	intergenic	838	101.122
4	892493	892874	68.4602	intergenic	381	179.686
4	893928	894088	18.9967	intergenic	160	118.729
4	894503	895034	27.293	intergenic	531	51.3993
4	899007	899550	68.3537	intergenic	543	125.881
4	903481	903780	134.672	intergenic	299	450.407
4	905053	905454	104.532	intergenic	401	260.678
4	906853	907329	91.1653	intergenic	476	191.524
4	909439	910053	87.2921	intergenic	614	142.169
4	911302	912098	200.865	intergenic	796	252.343
4	913503	914316	61.7211	intergenic	813	75.9177
4	914713	915529	99.2272	intergenic	816	121.602
4	915929	916485	188.427	intergenic	556	338.897
4	917155	917570	89.7365	intergenic	415	216.233
4	921648	921925	8.63149	intergenic	277	31.1606
4	923807	924784	394.159	intergenic	977	403.438
4	926147	926292	31.1141	intergenic	145	214.58
4	926911	927451	57.4955	intergenic	540	106.473
4	929099	929469	119.725	intergenic	370	323.581
4	930358	931128	240.918	intergenic	770	312.881
4	933211	933503	260.604	intergenic	292	892.479
4	935139	935235	2.81539	intergenic	96	29.327
4	935893	936614	227.849	intergenic	721	316.018
4	937494	937894	23.2586	intergenic	400	58.1465
4	940817	941056	189.281	intergenic	239	791.97
4	943421	943673	194.605	intergenic	252	772.241
4	948457	948517	7.16942	intergenic	60	119.49
4	950285	950562	82.0791	intergenic	277	296.314
4	952402	952799	199.786	intergenic	397	503.24
4	953982	954287	289.108	intergenic	305	947.894
4	954948	955132	25.3651	intergenic	184	137.854
4	955334	956012	75.2784	intergenic	678	111.03
4	957399	957757	64.8635	intergenic	358	181.183
4	958340	958680	76.3845	intergenic	340	224.66
4	959803	960613	193.085	intergenic	810	238.377
4	963107	963411	168.477	intergenic	304	554.201
4	963862	963989	0	intergenic	127	0
4	964566	965112	126.421	intergenic	546	231.54
4	966490	966556	0	intergenic	66	0
4	967823	968132	169.398	intergenic	309	548.215
4	969681	969989	7.66852	intergenic	308	24.8978
4	971475	971807	147.446	intergenic	332	444.115
4	974244	974630	43.0035	intergenic	386	111.408
4	975783	976716	28.5445	intergenic	933	30.5943
4	977230	977520	48.9447	intergenic	290	168.775
4	993953	994241	24.4371	intergenic	288	84.8511
4	995535	996028	42.1201	intergenic	493	85.4364
4	998324	998863	100.046	intergenic	539	185.615
4	999878	1000103	8.97246	intergenic	225	39.8776
4	1002024	1002509	126.183	intergenic	485	260.171
4	1003503	1004003	225.616	intergenic	500	451.231
4	1005144	1005674	130.03	intergenic	530	245.34
4	1008690	1009009	127	intergenic	319	398.119
4	1009835	1010175	73.6546	intergenic	340	216.631
4	1011274	1011588	28.2998	intergenic	314	90.1268
4	1011961	1012251	59.1207	intergenic	290	203.864
4	1012960	1013475	15.9751	intergenic	515	31.0197
4	1013644	1014400	67.3707	intergenic	756	89.1147
4	1015703	1017000	43.3126	intergenic	1297	33.3944
4	1020421	1020746	122.98	intergenic	325	378.4
4	1021665	1022006	70.4835	intergenic	341	206.697
4	1022322	1023510	123.704	intergenic	1188	104.128
4	1024756	1025069	129.003	intergenic	313	412.149
4	1030050	1030549	151.515	intergenic	499	303.637
4	1031420	1032435	168.133	intergenic	1015	165.648
4	1035064	1035230	16.2271	intergenic	166	97.7533
4	1035576	1035994	158.391	intergenic	418	378.927
4	1036874	1037194	210.06	intergenic	320	656.437
4	1038107	1038279	9.60279	intergenic	172	55.8302
4	1039510	1039727	254.637	intergenic	217	1173.44
4	1042962	1043145	5.4338	intergenic	183	29.6929
4	1045012	1045639	126.402	intergenic	627	201.597
4	1049393	1050458	134.168	intergenic	1065	125.979
4	1052229	1052622	123.281	intergenic	393	313.693
4	1054648	1055211	173.742	intergenic	563	308.601
4	1055893	1056550	86.1335	intergenic	657	131.101
4	1057601	1058175	53.1012	intergenic	574	92.5108
4	1058815	1059626	204.049	intergenic	811	251.602
4	1061232	1061504	12.8571	intergenic	272	47.2687
4	1062792	1063351	244.421	intergenic	559	437.246
4	1067426	1067730	189.782	intergenic	304	624.284
4	1068391	1068728	20.1128	intergenic	337	59.6818
4	1071387	1071879	66.2671	intergenic	492	134.689
4	1072558	1072745	54.3366	intergenic	187	290.57
4	1073489	1073734	189.437	intergenic	245	773.212
4	1077854	1078026	15.9571	intergenic	172	92.7739
4	1078450	1079047	166.849	intergenic	597	279.479
4	1080200	1081127	73.9878	intergenic	927	79.8142
4	1084317	1085064	128.159	intergenic	747	171.565
4	1086994	1087580	127.686	intergenic	586	217.894
4	1088943	1089218	21.2059	intergenic	275	77.1122
4	1090080	1090432	152.785	intergenic	352	434.048
4	1092512	1092740	165.125	intergenic	228	724.234
4	1093587	1093762	238.37	intergenic	175	1362.11
4	1103429	1103757	221.869	intergenic	328	676.429
4	1104948	1105002	0	intergenic	54	0
4	1105828	1106094	131.417	intergenic	266	494.049
4	1108102	1108279	55.3895	intergenic	177	312.935
4	1108499	1108701	101.59	intergenic	202	502.921
4	1109848	1110588	147.396	intergenic	740	199.184
4	1111693	1112002	31.5752	intergenic	309	102.185
4	1112294	1112479	85.0956	intergenic	185	459.976
4	1114028	1114432	101.489	intergenic	404	251.211
4	1116764	1117125	252.164	intergenic	361	698.515
4	1120234	1120608	167.054	intergenic	374	446.669
4	1124926	1125433	73.1483	intergenic	507	144.277
4	1126019	1126269	83.0337	intergenic	250	332.135
4	1127596	1127871	124.536	intergenic	275	452.859
4	1129375	1129587	141.471	intergenic	212	667.315
4	1130824	1131000	88.2131	intergenic	176	501.211
4	1133071	1133259	4.20533	intergenic	188	22.3688
4	1135432	1135931	115.134	intergenic	499	230.729
4	1140477	1141167	113.295	intergenic	690	164.196
4	1144843	1145091	129.408	intergenic	248	521.808
4	1146037	1146318	117.21	intergenic	281	417.118
4	1147180	1147378	37.9179	intergenic	198	191.504
4	1149467	1149950	145.207	intergenic	483	300.636
4	1153627	1154215	235.339	intergenic	588	400.237
4	1161321	1162005	50.0955	intergenic	684	73.2391
4	1162450	1162956	55.1889	intergenic	506	109.069
4	1168660	1169177	135.028	intergenic	517	261.177
4	1170144	1170325	12.3666	intergenic	181	68.3236
4	1171826	1172385	233.979	intergenic	559	418.567
4	1178175	1178665	99.7513	intergenic	490	203.574
4	1181261	1181800	162.693	intergenic	539	301.842
4	1182755	1183298	47.4391	intergenic	543	87.3648
4	1184259	1184746	110.346	intergenic	487	226.582
4	1185890	1186106	79.9565	intergenic	216	370.169
4	1188942	1189198	13.7249	intergenic	256	53.6128
4	1189568	1190058	109.38	intergenic	490	223.225
4	1191733	1191935	11.7964	intergenic	202	58.3983
4	1194885	1195411	43.7911	intergenic	526	83.2531
4	1196264	1196678	121.918	intergenic	414	294.487
4	1198698	1199182	82.5075	intergenic	484	170.47
4	1202398	1202842	21.243	intergenic	444	47.8447
4	1204211	1204496	353.44	intergenic	285	1240.14
4	1213615	1213903	53.673	intergenic	288	186.365
4	1214843	1215015	5.03152	intergenic	172	29.253
4	1217581	1217781	148.971	intergenic	200	744.856
4	1219111	1219412	116.874	intergenic	301	388.285
4	1220949	1221111	0	intergenic	162	0
4	1222150	1222758	127.527	intergenic	608	209.748
4	1223332	1223473	0	intergenic	141	0
4	1224395	1224756	26.3511	intergenic	361	72.9948
4	1225027	1225165	2.21197	intergenic	138	16.0288
4	1226537	1226821	93.4064	intergenic	284	328.896
4	1228304	1228610	100.73	intergenic	306	329.183
4	1228917	1229348	48.907	intergenic	431	113.473
4	1229610	1230166	117.561	intergenic	556	211.441
4	1233197	1233277	0	intergenic	80	0
4	1233518	1234217	64.9895	intergenic	699	92.975
4	1236126	1236557	83.4713	intergenic	431	193.669
4	1238005	1238311	23.0108	intergenic	306	75.1988
4	1238851	1239491	141.358	intergenic	640	220.872
4	1239825	1239959	0	intergenic	134	0
4	1240677	1241203	133.405	intergenic	526	253.622
4	1242032	1243229	138.029	intergenic	1197	115.313
4	1245759	1246083	124.649	intergenic	324	384.719
4	1247983	1248153	5.02181	intergenic	170	29.5401
4	1249822	1250185	54.9903	intergenic	363	151.488
4	1251635	1252536	90.4803	intergenic	901	100.422
4	1254502	1254936	66.1076	intergenic	434	152.322
4	1258057	1258695	241.018	intergenic	638	377.772
4	1259710	1259900	97.3718	intergenic	190	512.483
4	1261272	1261680	129.973	intergenic	408	318.561
4	1262968	1263323	155.566	intergenic	355	438.213
4	1266159	1266365	8.39623	intergenic	206	40.7584
4	1266899	1267470	104.091	intergenic	571	182.296
4	1269403	1270067	49.3917	intergenic	664	74.385
4	1270734	1271062	93.855	intergenic	328	286.143
4	1272086	1272233	10.7181	intergenic	147	72.912
4	1273704	1274601	180.146	intergenic	897	200.831
4	1276213	1276653	25.1831	intergenic	440	57.2344
4	1277170	1277645	124.906	intergenic	475	262.96
4	1278438	1279209	35.3783	intergenic	771	45.8862
4	1283800	1284068	29.7339	intergenic	268	110.947
4	1287939	1288214	78.2161	intergenic	275	284.422
4	1288860	1289405	84.0136	intergenic	545	154.153
4	1292121	1292371	88.26	intergenic	250	353.04
4	1293092	1293368	29.7125	intergenic	276	107.654
4	1294395	1294692	91.625	intergenic	297	308.502
4	1295401	1295597	9.21188	intergenic	196	46.9994
4	1296687	1297036	182.687	intergenic	349	523.457
4	1298162	1298431	183.803	intergenic	269	683.284
4	1301012	1301615	92.8035	intergenic	603	153.903
4	1302114	1303173	112.519	intergenic	1059	106.25
4	1311676	1312039	80.3512	intergenic	363	221.353
4	1314893	1315325	33.8499	intergenic	432	78.3562
4	1317774	1318045	105.195	intergenic	271	388.175
4	1319276	1319386	57.7507	intergenic	110	525.007
4	1319842	1320063	103.13	intergenic	221	466.652
4	1321942	1322204	155.808	intergenic	262	594.687
4	1323387	1323453	6.36209	intergenic	66	96.3953
4	1324240	1324476	40.0516	intergenic	236	169.71
4	1325302	1325500	58.9146	intergenic	198	297.548
4	1328471	1328782	42.3551	intergenic	311	136.19
4	1330028	1331236	95.903	intergenic	1208	79.3899
4	1332842	1332982	0	intergenic	140	0
4	1333970	1334820	161.691	intergenic	850	190.225
4	1336954	1337351	149.007	intergenic	397	375.333
4	1337775	1338273	35.6701	intergenic	498	71.6267
4	1339387	1339675	244.869	intergenic	288	850.24
4	1344242	1344516	22.8036	intergenic	274	83.2248
4	1345063	1345675	91.1428	intergenic	612	148.926
4	1349939	1350289	127.06	intergenic	350	363.028
4	1354634	1354828	4.93997	intergenic	194	25.4638
4	1355554	1356064	103.767	intergenic	510	203.466
4	1357370	1357579	48.5633	intergenic	209	232.36
4	1358903	1359922	318.161	intergenic	1019	312.229
4	1360799	1361119	77.0481	intergenic	320	240.775
4	1362182	1362877	69.2481	intergenic	695	99.6376
4	1364903	1365071	9.02129	intergenic	168	53.6981
4	1365663	1366263	60.7586	intergenic	600	101.264
4	1366828	1367484	168.632	intergenic	656	257.06
4	1369387	1369789	129.829	intergenic	402	322.957
4	1379597	1380054	201.276	intergenic	457	440.429
4	1382047	1382318	248.85	intergenic	271	918.264
4	1383444	1383810	202.159	intergenic	366	552.347
4	1384777	1385175	46.8726	intergenic	398	117.77
4	1385287	1385523	2.12264	intergenic	236	8.99424
4	1385767	1386072	34.7163	intergenic	305	113.824
4	1386517	1386815	99.195	intergenic	298	332.869
4	1388376	1388871	126.799	intergenic	495	256.16
4	1393180	1393335	6.6767	intergenic	155	43.0755
4	1394575	1395120	191.68	intergenic	545	351.707
4	1397818	1398025	7.88353	intergenic	207	38.0847
4	1398701	1399014	176.09	intergenic	313	562.588
4	1399543	1399705	13.1079	intergenic	162	80.9128
4	1401215	1401769	96.527	intergenic	554	174.236
4	1404174	1404444	41.9689	intergenic	270	155.441
4	1410095	1410452	145.492	intergenic	357	407.54
4	1411128	1412372	173.694	intergenic	1244	139.625
4	1414275	1414574	308.485	intergenic	299	1031.72
4	1415172	1415209	8.08329	intergenic	37	218.467
4	1416875	1417398	42.0142	intergenic	523	80.333
4	1418371	1418549	0	intergenic	178	0
4	1420251	1420430	23.3515	intergenic	179	130.455
4	1420839	1421156	38.223	intergenic	317	120.577
4	1422486	1422762	311.89	intergenic	276	1130.04
4	1424689	1424819	5.79086	intergenic	130	44.5451
4	1427208	1427430	91.3515	intergenic	222	411.493
4	1428121	1428353	93.0488	intergenic	232	401.072
4	1428981	1429187	123.821	intergenic	206	601.073
4	1430790	1431011	322.585	intergenic	221	1459.66
4	1431897	1431967	17.3437	intergenic	70	247.767
4	1434269	1434923	184.227	intergenic	654	281.693
4	1435875	1436216	87.9967	intergenic	341	258.055
4	1436589	1436929	47.8977	intergenic	340	140.876
4	1438016	1438114	0	intergenic	98	0
4	1441151	1441432	56.9525	intergenic	281	202.678
4	1443404	1443712	170.894	intergenic	308	554.851
4	1445468	1445842	103.264	intergenic	374	276.107
4	1446995	1447829	242.802	intergenic	834	291.13
4	1450074	1450197	0	intergenic	123	0
4	1450854	1451352	15.013	intergenic	498	30.1466
4	1452919	1453309	104.914	intergenic	390	269.011
4	1454465	1455041	143.678	intergenic	576	249.441
4	1455867	1456310	134.657	intergenic	443	303.967
4	1459221	1459727	92.669	intergenic	506	183.14
4	1465787	1466452	78.2688	intergenic	665	117.697
4	1468445	1469399	72.7424	intergenic	954	76.2499
4	1469706	1470016	51.1126	intergenic	310	164.879
4	1470419	1470499	14.8568	intergenic	80	185.71
4	1471449	1471547	10.7952	intergenic	98	110.155
4	1473000	1473428	155.367	intergenic	428	363.007
4	1474773	1474973	29.7056	intergenic	200	148.528
4	1476477	1477238	94.7797	intergenic	761	124.546
4	1478358	1478607	56.4934	intergenic	249	226.881
4	1480162	1480424	118.218	intergenic	262	451.212
4	1480833	1481084	34.8323	intergenic	251	138.774
4	1483404	1483794	159.297	intergenic	390	408.454
4	1485304	1485565	151.925	intergenic	261	582.089
4	1487039	1487541	193.639	intergenic	502	385.736
4	1488991	1489402	129.143	intergenic	411	314.216
4	1489493	1489597	0	intergenic	104	0
4	1489799	1489904	14.9578	intergenic	105	142.455
4	1490235	1490595	31.1987	intergenic	360	86.6631
4	1490836	1491093	126.91	intergenic	257	493.812
4	1495858	1496164	58.9023	intergenic	306	192.491
4	1496549	1496790	154.06	intergenic	241	639.252
4	1497769	1498231	132.447	intergenic	462	286.682
4	1499336	1499395	2.58096	intergenic	59	43.7451
4	1500554	1501446	428.781	intergenic	892	480.696
4	1502161	1503313	256.151	intergenic	1152	222.354
4	1509715	1510901	464.758	intergenic	1186	391.87
4	1511631	1512093	204.719	intergenic	462	443.116
5	4098	4184	1.8441	intergenic	86	21.443
5	5115	5344	17.5751	intergenic	229	76.7472
5	21098	21536	420.398	intergenic	438	959.813
5	25979	26188	189.669	intergenic	209	907.506
5	27207	27656	72.7698	intergenic	449	162.071
5	29544	29796	22.1455	intergenic	252	87.8791
5	31240	31693	228.802	intergenic	453	505.082
5	33467	34406	362.936	intergenic	939	386.513
5	36255	36534	32.5107	intergenic	279	116.526
5	39538	40045	165.437	intergenic	507	326.306
5	41954	42399	38.5307	intergenic	445	86.5859
5	42625	42651	0	intergenic	26	0
5	42961	43251	17.8548	intergenic	290	61.5681
5	44926	45019	2.39841	intergenic	93	25.7893
5	45722	47167	517.427	intergenic	1445	358.081
5	48374	48470	8.13572	intergenic	96	84.7471
5	53219	53900	109.419	intergenic	681	160.674
5	56103	56570	206.098	intergenic	467	441.323
5	58101	58377	104.46	intergenic	276	378.478
5	59149	59669	97.6547	intergenic	520	187.798
5	64091	64708	61.1959	intergenic	617	99.183
5	65168	65384	276.504	intergenic	216	1280.11
5	66798	67628	96.7792	intergenic	830	116.601
5	68793	69756	159.708	intergenic	963	165.845
5	70258	70477	76.7299	intergenic	219	350.365
5	73349	73770	134.035	intergenic	421	318.374
5	75328	75943	124.635	intergenic	615	202.659
5	77432	78052	69.8698	intergenic	620	112.693
5	79457	79635	7.75481	intergenic	178	43.5663
5	79978	80461	82.6348	intergenic	483	171.087
5	81146	81406	2.06799	intergenic	260	7.95379
5	82604	83049	107.287	intergenic	445	241.094
5	84553	85044	112.55	intergenic	491	229.226
5	85546	85675	16.2318	intergenic	129	125.828
5	86150	86178	0	intergenic	28	0
5	89853	90257	146.952	intergenic	404	363.743
5	93906	94643	32.888	intergenic	737	44.6242
5	96579	96857	12.156	intergenic	278	43.7266
5	97797	98667	185.932	intergenic	870	213.715
5	101252	101942	81.5675	intergenic	690	118.214
5	102324	102580	14.8221	intergenic	256	57.899
5	106148	107259	135.014	intergenic	1111	121.525
5	107908	108503	4.786	intergenic	595	8.04369
5	110553	111420	174.949	intergenic	867	201.787
5	115801	116166	160.309	intergenic	365	439.202
5	116971	117210	69.7788	intergenic	239	291.962
5	117475	118616	78.5671	intergenic	1141	68.8581
5	120300	120497	127.893	intergenic	197	649.202
5	121302	121470	150.985	intergenic	168	898.718
5	122311	122797	36.2907	intergenic	486	74.6723
5	122930	123656	131.239	intergenic	726	180.769
5	124671	124736	52.1141	intergenic	65	801.756
5	126219	126628	180.596	intergenic	409	441.554
5	128285	128302	0	intergenic	17	0
5	128609	128824	5.84218	intergenic	215	27.1729
5	132552	133119	31.0495	intergenic	567	54.761
5	139764	140511	33.2606	intergenic	747	44.5256
5	140893	141891	171.148	intergenic	998	171.491
5	143893	144326	141.42	intergenic	433	326.605
5	145335	145906	75.7098	intergenic	571	132.592
5	146756	146950	101.861	intergenic	194	525.056
5	147980	148175	208.985	intergenic	195	1071.72
5	148600	148721	9.09259	intergenic	121	75.1454
5	150015	150300	125.882	intergenic	285	441.691
5	155809	156802	202.107	intergenic	993	203.532
5	157499	157735	16.2773	intergenic	236	68.9715
5	159119	159579	96.2021	intergenic	460	209.135
5	160276	160549	120.429	intergenic	273	441.132
5	162443	162722	103.211	intergenic	279	369.931
5	164286	164526	76.6864	intergenic	240	319.526
5	166084	166236	4.27885	intergenic	152	28.1503
5	171819	172114	66.1766	intergenic	295	224.328
5	172493	172633	14.7162	intergenic	140	105.115
5	178432	178840	175.987	intergenic	408	431.341
5	182279	182599	83.5284	intergenic	320	261.026
5	189312	189502	9.18802	intergenic	190	48.358
5	191789	191958	57.5868	intergenic	169	340.75
5	192625	192796	38.6631	intergenic	171	226.1
5	194231	194272	3.56252	intergenic	41	86.8906
5	194540	195167	168.945	intergenic	627	269.45
5	196518	196947	140.312	intergenic	429	327.067
5	198520	198811	213.704	intergenic	291	734.376
5	200876	201075	72.0396	intergenic	199	362.008
5	201937	202191	107.298	intergenic	254	422.432
5	204964	205250	126.957	intergenic	286	443.904
5	208475	208978	153.561	intergenic	503	305.289
5	210233	210691	97.3177	intergenic	458	212.484
5	211877	212586	72.483	intergenic	709	102.233
5	213178	213436	170.254	intergenic	258	659.9
5	213899	214075	0	intergenic	176	0
5	214748	215062	44.1582	intergenic	314	140.631
5	217694	218056	52.8832	intergenic	362	146.086
5	221288	221845	106.655	intergenic	557	191.481
5	222404	222638	35.4606	intergenic	234	151.541
5	223077	223366	37.977	intergenic	289	131.408
5	225200	225888	99.4755	intergenic	688	144.587
5	228253	228450	124.081	intergenic	197	629.85
5	229206	229262	3.26622	intergenic	56	58.3253
5	229482	229794	106.61	intergenic	312	341.699
5	231988	232460	172.105	intergenic	472	364.629
5	234741	234936	170.911	intergenic	195	876.468
5	235492	235769	94.4876	intergenic	277	341.11
5	237120	237569	145.249	intergenic	449	323.495
5	238017	238459	53.4053	intergenic	442	120.826
5	239775	240031	15.3928	intergenic	256	60.1282
5	243612	243809	11.6297	intergenic	197	59.0341
5	246504	246981	79.7681	intergenic	477	167.229
5	251003	251727	289.706	intergenic	724	400.146
5	253663	253970	36.1698	intergenic	307	117.817
5	254388	254655	96.3	intergenic	267	360.674
5	256135	256374	37.58	intergenic	239	157.238
5	257959	258736	136.737	intergenic	777	175.981
5	259640	260932	172.19	intergenic	1292	133.274
5	261047	262051	74.7407	intergenic	1004	74.4429
5	263699	264891	61.4273	intergenic	1192	51.5329
5	265786	266511	114.294	intergenic	725	157.647
5	268114	269422	273.96	intergenic	1308	209.45
5	270186	270736	17.7085	intergenic	550	32.1974
5	271127	271767	106.71	intergenic	640	166.734
5	272092	272623	203.981	intergenic	531	384.145
5	273887	274566	192.99	intergenic	679	284.227
5	276154	276571	28.0205	intergenic	417	67.1953
5	278165	278297	0	intergenic	132	0
5	279627	279929	50.6285	intergenic	302	167.644
5	280683	281709	80.9929	intergenic	1026	78.9405
5	282367	282704	1.06229	intergenic	337	3.1522
5	284223	285240	45.5514	intergenic	1017	44.79
5	290800	292065	82.3857	intergenic	1265	65.127
5	292552	293049	182.218	intergenic	497	366.635
5	294814	295409	115.779	intergenic	595	194.587
5	298002	298949	49.542	intergenic	947	52.3147
5	301617	301946	89.6552	intergenic	329	272.508
5	302328	302805	78.1088	intergenic	477	163.75
5	303196	304029	113.866	intergenic	833	136.694
5	305593	306322	154.063	intergenic	729	211.334
5	307197	307652	138.38	intergenic	455	304.132
5	308124	308412	39.5925	intergenic	288	137.474
5	313499	314533	260.802	intergenic	1034	252.226
5	316601	316806	151.02	intergenic	205	736.682
5	318343	318645	63.9272	intergenic	302	211.68
5	318811	318919	0	intergenic	108	0
5	319553	319962	108.742	intergenic	409	265.873
5	321847	322685	238.874	intergenic	838	285.053
5	324096	324271	10.0256	intergenic	175	57.2891
5	325937	326173	167.088	intergenic	236	707.999
5	327032	327064	0	intergenic	32	0
5	327452	327618	0	intergenic	166	0
5	328141	328476	58.1033	intergenic	335	173.443
5	330208	330575	104.859	intergenic	367	285.72
5	332307	332581	71.8568	intergenic	274	262.251
5	332831	333175	108.276	intergenic	344	314.757
5	335189	335945	99.6514	intergenic	756	131.814
5	337341	337948	162.26	intergenic	607	267.315
5	339473	339863	137.449	intergenic	390	352.434
5	342168	342854	95.5962	intergenic	686	139.353
5	343233	343319	28.7171	intergenic	86	333.92
5	347613	347911	95.1348	intergenic	298	319.244
5	348401	348728	33.6487	intergenic	327	102.901
5	349347	349979	56.5891	intergenic	632	89.5397
5	351183	351697	64.9254	intergenic	514	126.314
5	357731	358104	66.8974	intergenic	373	179.35
5	359062	359561	133.987	intergenic	499	268.51
5	360315	360501	13.2213	intergenic	186	71.0825
5	361795	363099	139.489	intergenic	1304	106.97
5	363703	364588	137.265	intergenic	885	155.101
5	366518	366801	112.441	intergenic	283	397.317
5	367429	367837	9.36725	intergenic	408	22.9589
5	372014	372325	117.691	intergenic	311	378.427
5	373235	373447	11.1653	intergenic	212	52.6665
5	382104	382594	103.158	intergenic	490	210.526
5	385877	387231	241.906	intergenic	1354	178.66
5	387796	387931	0	intergenic	135	0
5	390053	390589	148.523	intergenic	536	277.095
5	393713	394291	125.87	intergenic	578	217.769
5	394868	395347	228.515	intergenic	479	477.067
5	396173	396768	81.5597	intergenic	595	137.075
5	397654	397951	33.6543	intergenic	297	113.314
5	399056	399495	77.1669	intergenic	439	175.779
5	400843	401134	76.6775	intergenic	291	263.496
5	401870	402374	76.6508	intergenic	504	152.085
5	402720	402870	3.65768	intergenic	150	24.3845
5	404353	404812	112.076	intergenic	459	244.175
5	406388	407341	128.877	intergenic	953	135.233
5	409064	410188	88.1649	intergenic	1124	78.4385
5	412619	413393	119.554	intergenic	774	154.463
5	414180	414480	121.338	intergenic	300	404.459
5	415555	415858	104.738	intergenic	303	345.669
5	416471	417280	150.314	intergenic	809	185.802
5	420710	421114	21.8667	intergenic	404	54.1255
5	437804	437951	132.002	intergenic	147	897.971
5	440972	441372	40.6378	intergenic	400	101.595
5	449579	450562	39.0972	intergenic	983	39.7734
5	451244	451564	133.954	intergenic	320	418.606
5	453236	453458	44.7155	intergenic	222	201.421
5	454920	455145	23.5738	intergenic	225	104.772
5	456037	456318	140.022	intergenic	281	498.299
5	457606	457805	10.5916	intergenic	199	53.2239
5	460224	460525	128.905	intergenic	301	428.256
5	461741	462385	53.0233	intergenic	644	82.3343
5	462867	462967	10.0556	intergenic	100	100.556
5	464843	465302	155.383	intergenic	459	338.525
5	466026	466207	9.41829	intergenic	181	52.0348
5	467471	468369	178.635	intergenic	898	198.925
5	472425	472656	20.1394	intergenic	231	87.1836
5	473989	474040	7.68295	intergenic	51	150.646
5	474806	475019	117.953	intergenic	213	553.769
5	476229	476344	34.994	intergenic	115	304.296
5	482849	483324	95.9566	intergenic	475	202.014
5	484342	484787	205.705	intergenic	445	462.258
5	490579	491529	56.7353	intergenic	950	59.7214
5	500349	500629	115.417	intergenic	280	412.202
5	502895	503083	147.507	intergenic	188	784.611
5	509799	510372	188.284	intergenic	573	328.593
5	512107	512743	165.237	intergenic	636	259.807
5	517460	518215	245.984	intergenic	755	325.807
5	520772	521028	126.521	intergenic	256	494.221
5	522670	523368	116.303	intergenic	698	166.623
5	525760	525973	179.76	intergenic	213	843.946
5	526652	527081	168.362	intergenic	429	392.453
5	529419	529529	10.1155	intergenic	110	91.9589
5	536022	536299	95.3845	intergenic	277	344.348
5	538280	538433	28.6655	intergenic	153	187.356
5	539169	539463	94.3624	intergenic	294	320.961
5	540364	540649	103.714	intergenic	285	363.91
5	540815	541689	340.209	intergenic	874	389.255
5	545056	545610	74.0355	intergenic	554	133.638
5	546415	546816	95.2699	intergenic	401	237.581
5	548080	548420	121.735	intergenic	340	358.045
5	549518	549723	16.7381	intergenic	205	81.6492
5	550528	550864	54.3674	intergenic	336	161.808
5	551797	552524	313.292	intergenic	727	430.938
5	553260	553333	9.36503	intergenic	73	128.288
5	558681	559453	152.779	intergenic	772	197.901
5	560366	561704	323.372	intergenic	1338	241.683
5	566656	568039	120.235	intergenic	1383	86.9376
5	568760	569607	18.3219	intergenic	847	21.6316
5	569908	571154	160.223	intergenic	1246	128.59
6	536	835	0	intergenic	299	0
6	1364	1436	0	intergenic	72	0
6	2616	3029	192.939	intergenic	413	467.166
6	10223	10300	0	intergenic	77	0
6	10970	11362	169.528	intergenic	392	432.468
6	12260	12928	217.189	intergenic	668	325.134
6	22788	23422	106.128	intergenic	634	167.395
6	29630	30057	30.7335	intergenic	427	71.9753
6	35849	36802	345.931	intergenic	953	362.992
6	38675	38842	5.23655	intergenic	167	31.3566
6	40181	40420	101.152	intergenic	239	423.228
6	42566	42814	503.906	intergenic	248	2031.88
6	43439	43627	45.4635	intergenic	188	241.827
6	44393	44654	94.8732	intergenic	261	363.499
6	45561	45719	149.397	intergenic	158	945.549
6	47745	48733	141.611	intergenic	988	143.331
6	48926	49138	118.6	intergenic	212	559.436
6	51008	51349	120.413	intergenic	341	353.118
6	52973	53259	132.03	intergenic	286	461.645
6	54697	55365	72.4524	intergenic	668	108.462
6	55987	56335	68.4779	intergenic	348	196.776
6	57710	58781	146.341	intergenic	1071	136.64
6	62838	63015	9.96622	intergenic	177	56.3064
6	63994	64242	252.754	intergenic	248	1019.17
6	64933	65476	147.557	intergenic	543	271.745
6	68699	69114	19.0202	intergenic	415	45.8319
6	74428	75178	271.166	intergenic	750	361.555
6	76148	76830	157.217	intergenic	682	230.523
6	77989	78054	0	intergenic	65	0
6	79162	79343	71.3305	intergenic	181	394.091
6	80214	80418	80.5016	intergenic	204	394.616
6	81913	82579	71.3086	intergenic	666	107.07
6	83876	84144	7.23684	intergenic	268	27.0031
6	87235	87846	258.713	intergenic	611	423.425
6	90346	90985	141.625	intergenic	639	221.636
6	93377	93498	0	intergenic	121	0
6	95011	95965	88.7139	intergenic	954	92.9915
6	99600	100251	14.108	intergenic	651	21.6713
6	103128	103698	89.7521	intergenic	570	157.46
6	103933	103982	14.3763	intergenic	49	293.394
6	104463	104700	40.4167	intergenic	237	170.535
6	106237	106468	49.628	intergenic	231	214.84
6	106964	107255	0	intergenic	291	0
6	107586	107851	5.89517	intergenic	265	22.2459
6	109931	110646	126.913	intergenic	715	177.5
6	111094	112344	129.1	intergenic	1250	103.28
6	113986	114989	78.5682	intergenic	1003	78.3332
6	115744	116144	92.841	intergenic	400	232.102
6	118485	119428	222.778	intergenic	943	236.243
6	123107	123478	97.9599	intergenic	371	264.043
6	129911	130333	89.3351	intergenic	422	211.694
6	130982	131809	297.041	intergenic	827	359.179
6	134297	134520	33.1668	intergenic	223	148.73
6	146935	147130	269.187	intergenic	195	1380.44
6	148460	149109	190.733	intergenic	649	293.888
6	149725	150015	271.96	intergenic	290	937.793
6	152536	152656	19.1875	intergenic	120	159.896
6	153125	153392	74.8503	intergenic	267	280.338
6	154314	154526	18.8463	intergenic	212	88.8976
6	155874	156144	164.732	intergenic	270	610.117
6	160361	160534	76.1301	intergenic	173	440.058
6	164747	165066	55.2436	intergenic	319	173.177
6	166567	166745	104.819	intergenic	178	588.87
6	168497	169223	65.9802	intergenic	726	90.8818
6	169311	169921	257.22	intergenic	610	421.672
6	172286	172536	50.7988	intergenic	250	203.195
6	173878	174264	98.0018	intergenic	386	253.891
6	176392	177041	50.9511	intergenic	649	78.5071
6	182862	183130	19.336	intergenic	268	72.1491
6	184223	184501	20.8355	intergenic	278	74.9478
6	193436	194811	293.836	intergenic	1375	213.699
6	196315	196832	132.786	intergenic	517	256.839
6	199035	199873	92.0622	intergenic	838	109.859
6	201710	201959	29.0112	intergenic	249	116.511
6	203434	203742	139.412	intergenic	308	452.635
6	206258	207451	278.535	intergenic	1193	233.474
6	208298	208412	11.0252	intergenic	114	96.7122
6	212974	213311	66.2959	intergenic	337	196.724
6	216420	216593	50.5599	intergenic	173	292.254
6	220107	220506	168.076	intergenic	399	421.243
6	221419	222089	68.6314	intergenic	670	102.435
6	222960	223257	46.1757	intergenic	297	155.474
6	223438	223709	2.55821	intergenic	271	9.43989
6	223974	224325	43.9884	intergenic	351	125.323
6	224770	225019	40.8748	intergenic	249	164.156
6	225959	226120	37.5924	intergenic	161	233.493
6	227338	227512	12.5955	intergenic	174	72.3877
6	229187	229379	172.47	intergenic	192	898.283
6	231942	232011	17.1972	intergenic	69	249.235
6	233545	234241	112.631	intergenic	696	161.826
6	237251	237367	6.20728	intergenic	116	53.5111
6	238256	238457	186.242	intergenic	201	926.578
6	239061	239113	0	intergenic	52	0
6	239828	239991	126.571	intergenic	163	776.509
6	241438	241997	198.747	intergenic	559	355.541
6	243000	243073	2.59899	intergenic	73	35.6026
6	244160	244278	168.293	intergenic	118	1426.21
6	245167	246145	457.329	intergenic	978	467.617
6	248135	248522	125.964	intergenic	387	325.488
6	248895	249065	22.0382	intergenic	170	129.636
6	249867	250162	86.0983	intergenic	295	291.859
6	251804	252504	272.771	intergenic	700	389.673
6	253330	253591	67.1793	intergenic	261	257.392
7	3933	5311	0	intergenic	1378	0
7	5840	6289	0	intergenic	449	0
7	6653	6859	0	intergenic	206	0
7	7091	8469	0	intergenic	1378	0
7	8968	9161	0	intergenic	193	0
7	11731	12480	132.477	intergenic	749	176.872
7	14158	15158	195.237	intergenic	1000	195.237
7	22109	22303	72.5149	intergenic	194	373.788
7	23204	23934	130.044	intergenic	730	178.142
7	25396	25717	114.239	intergenic	321	355.883
7	27485	27920	178.982	intergenic	435	411.453
7	31637	31909	78.1193	intergenic	272	287.203
7	32636	33097	143.426	intergenic	461	311.119
7	35213	35652	120.733	intergenic	439	275.018
7	36763	36932	88.5241	intergenic	169	523.811
7	37527	37616	2.02276	intergenic	89	22.7277
7	38781	39022	235.053	intergenic	241	975.322
7	41150	41497	167.652	intergenic	347	483.146
7	43175	43306	78.9197	intergenic	131	602.44
7	44510	44651	10.7042	intergenic	141	75.9163
7	45198	45444	208.771	intergenic	246	848.661
7	48460	48612	210.632	intergenic	152	1385.74
7	49366	49551	80.8662	intergenic	185	437.114
7	52435	52730	32.1869	intergenic	295	109.108
7	53529	53786	70.2863	intergenic	257	273.487
7	55816	56481	70.6031	intergenic	665	106.17
7	58891	59121	362.911	intergenic	230	1577.88
7	61855	62074	143.508	intergenic	219	655.287
7	63003	63047	0	intergenic	44	0
7	63621	63771	135.437	intergenic	150	902.911
7	64216	64502	30.3614	intergenic	286	106.159
7	66960	67597	46.209	intergenic	637	72.5415
7	69332	69670	109.705	intergenic	338	324.57
7	72548	72748	32.9188	intergenic	200	164.594
7	73159	73339	95.3626	intergenic	180	529.792
7	77908	78014	10.4853	intergenic	106	98.9179
7	78858	79111	4.55878	intergenic	253	18.0189
7	80366	80658	105.675	intergenic	292	361.902
7	81187	81425	226.455	intergenic	238	951.492
7	82293	82373	78.8556	intergenic	80	985.695
7	82737	82877	8.56269	intergenic	140	61.1621
7	84258	84884	237.478	intergenic	626	379.357
7	87303	87980	124.777	intergenic	677	184.309
7	89340	90053	196.298	intergenic	713	275.313
7	91248	91431	181.694	intergenic	183	992.866
7	92383	92511	49.8419	intergenic	128	389.39
7	93592	93791	86.364	intergenic	199	433.99
7	94461	95857	104.598	intergenic	1396	74.9268
7	97007	97337	155.819	intergenic	330	472.178
7	98586	98968	43.2188	intergenic	382	113.138
7	102077	102542	42.2827	intergenic	465	90.9306
7	107505	108157	81.6799	intergenic	652	125.276
7	112006	112474	104.984	intergenic	468	224.324
7	117562	117853	22.5056	intergenic	291	77.339
7	123306	123590	81.6743	intergenic	284	287.586
7	124299	124697	53.1198	intergenic	398	133.467
7	129162	129882	134.735	intergenic	720	187.132
7	131170	131524	127.81	intergenic	354	361.046
7	139544	139718	27.922	intergenic	174	160.471
7	139962	140367	111.963	intergenic	405	276.453
7	141727	141915	36.1664	intergenic	188	192.375
7	142228	142245	0	intergenic	17	0
7	144049	144807	135.403	intergenic	758	178.632
7	145198	145808	123.062	intergenic	610	201.741
7	147390	148228	220.989	intergenic	838	263.711
7	148589	148823	0	intergenic	234	0
7	148965	149703	88.3693	intergenic	738	119.742
7	150172	151036	58.7018	intergenic	864	67.9419
7	152777	153166	95.9366	intergenic	389	246.624
7	154307	154614	145.697	intergenic	307	474.583
7	156013	156542	64.7778	intergenic	529	122.453
7	157286	157905	83.0576	intergenic	619	134.18
7	159097	160064	152.484	intergenic	967	157.688
7	162759	163408	59.4087	intergenic	649	91.5388
7	170572	171414	107.816	intergenic	842	128.048
7	173080	173284	322.349	intergenic	204	1580.14
7	174323	174544	290.549	intergenic	221	1314.7
7	175346	175526	12.6085	intergenic	180	70.0472
7	180114	180699	135.96	intergenic	585	232.41
7	182119	182389	159.422	intergenic	270	590.45
7	184085	184152	6.45892	intergenic	67	96.4017
7	187340	187463	54.2922	intergenic	123	441.4
7	190469	191128	48.5072	intergenic	659	73.6073
7	191807	191977	75.6723	intergenic	170	445.131
7	193301	193706	178.322	intergenic	405	440.301
7	199038	199209	23.187	intergenic	171	135.597
7	200143	200560	43.7395	intergenic	417	104.891
7	202274	202720	297.15	intergenic	446	666.256
7	208572	209005	72.1484	intergenic	433	166.624
7	210050	210415	76.4847	intergenic	365	209.547
7	213668	214080	148.572	intergenic	412	360.612
7	215212	215277	0	intergenic	65	0
7	216097	216272	143.326	intergenic	175	819.004
7	217299	217523	67.1715	intergenic	224	299.873
7	220923	221103	24.8208	intergenic	180	137.893
7	225878	226398	210.385	intergenic	520	404.587
7	227530	227753	10.4168	intergenic	223	46.712
7	228330	228750	52.8263	intergenic	420	125.777
7	229687	230242	99.298	intergenic	555	178.915
7	232349	232449	0	intergenic	100	0
7	234508	234716	116.623	intergenic	208	560.685
7	235959	236268	113.993	intergenic	309	368.91
7	238120	238352	140.619	intergenic	232	606.116
7	241086	241352	48.4573	intergenic	266	182.17
7	245013	245715	131.538	intergenic	702	187.377
7	248125	248493	10.2561	intergenic	368	27.8699
7	249532	249868	89.7584	intergenic	336	267.138
7	252739	252896	0	intergenic	157	0
7	253860	254640	98.5095	intergenic	780	126.294
7	255295	255662	108.033	intergenic	367	294.368
7	256965	257706	126.949	intergenic	741	171.321
7	261502	261647	8.81848	intergenic	145	60.8171
7	265860	266144	176.216	intergenic	284	620.479
7	267525	267722	5.78254	intergenic	197	29.353
7	269076	269292	192.677	intergenic	216	892.025
7	270145	270391	90.6226	intergenic	246	368.385
7	270776	270996	57.5008	intergenic	220	261.367
7	272140	272519	33.3652	intergenic	379	88.0348
7	274323	274779	37.4174	intergenic	456	82.0557
7	276715	277616	124.61	intergenic	901	138.302
7	278382	278945	82.9161	intergenic	563	147.276
7	280524	280776	79.7864	intergenic	252	316.613
7	281158	281633	110.163	intergenic	475	231.921
7	283938	284441	111.325	intergenic	503	221.323
7	288452	288511	0	intergenic	59	0
7	289310	289808	84.2977	intergenic	498	169.273
7	291642	292032	97.384	intergenic	390	249.702
7	293002	293459	202.767	intergenic	457	443.692
7	295638	295931	180.388	intergenic	293	615.66
7	297939	298177	0	intergenic	238	0
7	299729	299977	98.8369	intergenic	248	398.536
7	301370	301536	44.6154	intergenic	166	268.767
7	303412	303648	211.779	intergenic	236	897.37
7	304072	304332	311.854	intergenic	260	1199.44
7	306274	306559	98.3164	intergenic	285	344.97
7	307010	307436	37.0811	intergenic	426	87.0449
7	308568	308712	0	intergenic	144	0
7	310174	310966	191.11	intergenic	792	241.3
7	311928	312192	118.07	intergenic	264	447.233
7	312841	313233	230.974	intergenic	392	589.22
7	314284	314630	243.403	intergenic	346	703.478
7	330608	331117	151.4	intergenic	509	297.445
7	334466	334885	114.474	intergenic	419	273.209
7	337640	337905	236.173	intergenic	265	891.218
7	341860	342055	39.9639	intergenic	195	204.943
7	343043	343318	112.139	intergenic	275	407.777
7	344585	344790	0	intergenic	205	0
7	345154	345835	78.3479	intergenic	681	115.048
7	346905	347118	147.704	intergenic	213	693.448
7	349369	349615	175.63	intergenic	246	713.943
7	350441	350615	16.6976	intergenic	174	95.9631
7	352299	353057	208.804	intergenic	758	275.466
7	355473	355826	123.443	intergenic	353	349.698
7	356973	357376	343.074	intergenic	403	851.301
7	358340	358635	99.6062	intergenic	295	337.648
7	359029	359443	215.118	intergenic	414	519.608
7	360101	360287	28.466	intergenic	186	153.043
7	361860	362224	137.267	intergenic	364	377.106
7	363917	364334	95.1115	intergenic	417	228.085
7	368089	368752	202.187	intergenic	663	304.957
7	371255	372011	115.972	intergenic	756	153.402
7	374085	374458	23.6623	intergenic	373	63.4377
7	374828	375086	80.255	intergenic	258	311.066
7	375672	376100	143.185	intergenic	428	334.544
7	377256	377608	112.187	intergenic	352	318.713
7	379583	379759	4.79848	intergenic	176	27.2641
7	381272	381522	263.966	intergenic	250	1055.86
7	383209	383653	140.348	intergenic	444	316.099
7	384767	385195	59.8057	intergenic	428	139.733
7	388733	388967	19.2833	intergenic	234	82.4071
7	389712	390064	137.859	intergenic	352	391.645
7	391991	392222	424.128	intergenic	231	1836.05
7	393699	393985	82.3174	intergenic	286	287.823
7	394505	394965	62.3248	intergenic	460	135.489
7	395830	396034	168.534	intergenic	204	826.149
7	397619	398627	136.652	intergenic	1008	135.567
7	400161	400870	311.784	intergenic	709	439.751
7	403303	403686	83.0656	intergenic	383	216.882
7	406598	406859	10.4276	intergenic	261	39.9525
7	409605	410068	184.205	intergenic	463	397.85
7	411287	411551	144.515	intergenic	264	547.406
7	415731	416145	23.8362	intergenic	414	57.5754
7	417037	417482	156.719	intergenic	445	352.178
7	418413	418703	35.9381	intergenic	290	123.925
7	419290	419526	14.9298	intergenic	236	63.2618
7	425008	425361	23.0427	intergenic	353	65.2769
7	426805	427296	72.5249	intergenic	491	147.708
7	427948	428600	70.423	intergenic	652	108.011
7	431331	431547	2.56736	intergenic	216	11.8859
7	433063	433213	10.0864	intergenic	150	67.2424
7	436402	436569	0	intergenic	167	0
7	436834	437466	55.8889	intergenic	632	88.4318
7	437935	439090	113.39	intergenic	1155	98.1733
7	439639	440062	142.334	intergenic	423	336.488
7	442910	443641	125.51	intergenic	731	171.696
7	446144	446411	77.7647	intergenic	267	291.254
7	448536	448763	78.4392	intergenic	227	345.547
7	449958	450196	134.626	intergenic	238	565.657
7	452105	452403	99.5782	intergenic	298	334.155
7	454561	454784	17.2902	intergenic	223	77.5344
7	457068	457162	0	intergenic	94	0
7	457871	458155	324.985	intergenic	284	1144.31
7	458993	459109	6.63536	intergenic	116	57.2014
7	459665	459853	162.496	intergenic	188	864.338
7	461366	461665	387.061	intergenic	299	1294.52
7	464912	465042	21.0938	intergenic	130	162.26
7	465436	466140	107.892	intergenic	704	153.256
7	468808	469091	156.699	intergenic	283	553.705
7	472299	472854	45.4288	intergenic	555	81.8537
7	474277	474488	45.5104	intergenic	211	215.689
7	475248	475544	106.568	intergenic	296	360.028
7	476070	476312	46.7954	intergenic	242	193.37
7	478653	479909	169.229	intergenic	1256	134.736
7	482667	482940	15.6897	intergenic	273	57.4713
7	483028	483259	127.52	intergenic	231	552.036
7	485534	485920	16.7453	intergenic	386	43.3816
7	489443	489707	8.75828	intergenic	264	33.1753
7	490548	490702	222.841	intergenic	154	1447.02
7	491957	492473	282.492	intergenic	516	547.465
7	494175	494516	85.0179	intergenic	341	249.319
7	495168	495452	26.9998	intergenic	284	95.0696
7	496503	497132	141.205	intergenic	629	224.491
7	498035	498475	209.339	intergenic	440	475.77
7	499907	500131	83.547	intergenic	224	372.978
7	502367	502937	193.611	intergenic	570	339.668
7	504327	504656	23.7155	intergenic	329	72.0837
7	505860	506069	267.394	intergenic	209	1279.4
7	506826	506968	50.0686	intergenic	142	352.596
7	507941	508109	4.51522	intergenic	168	26.8763
7	508365	509046	105.595	intergenic	681	155.059
7	511003	511544	89.39	intergenic	541	165.231
7	512733	513158	78.1254	intergenic	425	183.824
7	514341	514553	136.473	intergenic	212	643.739
7	516417	516942	100.197	intergenic	525	190.852
7	520864	521089	29.2703	intergenic	225	130.09
7	522077	522260	419.58	intergenic	183	2292.79
7	522834	523786	90.9442	intergenic	952	95.5296
7	524695	525228	145.288	intergenic	533	272.585
7	526645	526972	138.137	intergenic	327	422.439
7	527330	527631	94.6052	intergenic	301	314.303
7	528505	529263	74.45	intergenic	758	98.219
7	532597	532638	2.76601	intergenic	41	67.4636
7	532942	532984	2.25969	intergenic	42	53.8022
7	533822	534131	75.7941	intergenic	309	245.288
7	543292	543552	88.1321	intergenic	260	338.97
7	546158	546440	285.45	intergenic	282	1012.23
7	547470	548263	76.4245	intergenic	793	96.3738
7	553952	554247	30.2868	intergenic	295	102.667
7	554968	555811	179.387	intergenic	843	212.796
7	556673	557071	115.121	intergenic	398	289.249
7	557423	557564	19.7468	intergenic	141	140.049
7	557787	558148	35.2345	intergenic	361	97.6026
7	558869	559730	126.761	intergenic	861	147.226
7	559995	560681	138.776	intergenic	686	202.297
7	575200	575397	35.8016	intergenic	197	181.734
7	576505	577486	215.785	intergenic	981	219.964
7	579131	579475	362.574	intergenic	344	1053.99
7	580292	580434	11.2907	intergenic	142	79.5119
7	583893	583933	0	intergenic	40	0
7	584297	584894	88.7905	intergenic	597	148.728
7	586053	586391	12.146	intergenic	338	35.935
7	589470	589825	105.002	intergenic	355	295.779
7	590912	591313	59.3662	intergenic	401	148.045
7	591878	592085	21.1501	intergenic	207	102.174
7	592443	593595	53.7607	intergenic	1152	46.6673
7	594706	594985	5.15221	intergenic	279	18.4667
7	595838	596692	299.653	intergenic	854	350.882
7	598622	599416	102.352	intergenic	794	128.907
7	601142	601660	147.627	intergenic	518	284.994
7	604448	604772	5.30202	intergenic	324	16.3643
7	605502	606135	218.077	intergenic	633	344.514
7	607144	607562	49.6461	intergenic	418	118.771
7	611494	611888	39.0026	intergenic	394	98.9915
7	615966	616327	60.7173	intergenic	361	168.192
7	617279	617515	133.207	intergenic	236	564.437
7	617825	618076	101.268	intergenic	251	403.458
7	619859	620920	186.593	intergenic	1061	175.865
7	621800	622371	102.689	intergenic	571	179.84
7	624787	625323	43.7065	intergenic	536	81.542
7	627085	627805	230.757	intergenic	720	320.496
7	631274	631480	52.3022	intergenic	206	253.894
7	634064	634303	160.353	intergenic	239	670.932
7	635468	635711	38.1681	intergenic	243	157.07
7	636876	637103	157.104	intergenic	227	692.089
7	637578	637743	126.542	intergenic	165	766.924
7	639514	639771	146.815	intergenic	257	571.264
7	640372	640719	119.654	intergenic	347	344.823
7	641833	642009	186.566	intergenic	176	1060.03
7	643009	643147	9.47711	intergenic	138	68.6747
7	643781	644043	131.708	intergenic	262	502.701
7	644596	644859	37.689	intergenic	263	143.304
7	646816	647122	206.805	intergenic	306	675.834
7	648143	648382	49.0685	intergenic	239	205.307
7	648908	649597	85.2471	intergenic	689	123.726
7	650618	651289	22.952	intergenic	671	34.2057
7	656323	656959	98.2351	intergenic	636	154.458
7	666072	666340	83.4346	intergenic	268	311.323
7	667826	668188	60.6205	intergenic	362	167.46
7	669908	670387	162.904	intergenic	479	340.091
7	671912	672185	73.0359	intergenic	273	267.531
7	675501	675670	2.78848	intergenic	169	16.4999
7	676343	676620	192.95	intergenic	277	696.569
7	677566	678694	56.6371	intergenic	1128	50.2102
7	682136	682565	55.6012	intergenic	429	129.606
7	687459	687898	260.786	intergenic	439	594.046
7	689966	690244	150.097	intergenic	278	539.918
7	693098	693362	214.558	intergenic	264	812.72
7	694404	694583	9.71099	intergenic	179	54.2513
7	695136	695416	124.072	intergenic	280	443.116
7	697235	697444	27.7341	intergenic	209	132.699
7	698369	698598	226.22	intergenic	229	987.859
7	698833	698988	27.8759	intergenic	155	179.845
7	705052	705358	64.0851	intergenic	306	209.428
7	715047	715827	141.763	intergenic	780	181.747
7	717031	717357	150.774	intergenic	326	462.497
7	718528	718892	103.174	intergenic	364	283.444
7	719925	720408	61.9472	intergenic	483	128.255
7	724765	725048	3.49787	intergenic	283	12.36
7	726480	726973	60.8014	intergenic	493	123.329
7	727731	728045	54.257	intergenic	314	172.793
7	729672	730032	88.3097	intergenic	360	245.305
7	732928	733411	58.287	intergenic	483	120.677
7	733628	733934	91.0316	intergenic	306	297.489
7	741663	742324	194.121	intergenic	661	293.678
7	745436	745834	140.508	intergenic	398	353.036
7	746528	746797	104.827	intergenic	269	389.69
7	747737	747949	2.1293	intergenic	212	10.0439
7	750092	750399	262.307	intergenic	307	854.419
7	751048	751393	52.4695	intergenic	345	152.086
7	753845	754725	108.743	intergenic	880	123.571
7	755251	755588	7.74621	intergenic	337	22.9858
7	756453	756895	116.124	intergenic	442	262.723
7	757448	757769	65.0189	intergenic	321	202.551
7	761139	761391	87.9388	intergenic	252	348.963
7	762169	762427	78.2136	intergenic	258	303.154
7	763154	763761	89.8639	intergenic	607	148.046
7	770300	770568	128.064	intergenic	268	477.849
7	771973	772453	94.7062	intergenic	480	197.305
7	781380	781766	123.007	intergenic	386	318.672
7	783891	784222	59.7563	intergenic	331	180.533
7	784859	785275	10.4589	intergenic	416	25.1417
7	785438	786053	46.9372	intergenic	615	76.3207
7	786921	787311	176.125	intergenic	390	451.602
7	787780	789030	89.0074	intergenic	1250	71.2059
7	790330	790458	4.77296	intergenic	128	37.2887
7	795493	796091	229.548	intergenic	598	383.859
7	796746	796797	4.86451	intergenic	51	95.3825
7	797869	798542	64.1469	intergenic	673	95.3149
7	800067	800545	353.23	intergenic	478	738.975
7	801824	802439	57.7693	intergenic	615	93.9338
7	805050	805268	42.6217	intergenic	218	195.513
7	806022	806411	223.362	intergenic	389	574.196
7	807657	808628	85.3872	intergenic	971	87.9374
7	809421	810226	109.183	intergenic	805	135.631
7	826918	827551	266.187	intergenic	633	420.516
7	828578	828624	15.3193	intergenic	46	333.028
7	828961	829115	147.8	intergenic	154	959.74
7	830154	830514	404.468	intergenic	360	1123.52
7	832198	832455	30.387	intergenic	257	118.237
7	833158	833351	7.466	intergenic	193	38.6839
7	834483	834688	131.315	intergenic	205	640.559
7	835904	836386	43.5351	intergenic	482	90.3217
7	836666	837141	88.3732	intergenic	475	186.049
7	840559	840823	43.2901	intergenic	264	163.978
7	842552	842844	163.806	intergenic	292	560.978
7	843592	843853	85.1248	intergenic	261	326.148
7	846406	846654	73.3463	intergenic	248	295.751
7	846742	846932	35.914	intergenic	190	189.021
7	848424	848828	33.1638	intergenic	404	82.0886
7	850437	851046	139.937	intergenic	609	229.781
7	853216	853674	130.667	intergenic	458	285.299
7	854896	855263	154.579	intergenic	367	421.196
7	858605	859062	36.4475	intergenic	457	79.7538
7	859477	859900	81.6832	intergenic	423	193.104
7	865754	866335	158.521	intergenic	581	272.842
7	867521	867773	97.9474	intergenic	252	388.68
7	869982	870231	42.1712	intergenic	249	169.362
7	871417	872043	240.247	intergenic	626	383.781
7	882232	882811	130.117	intergenic	579	224.726
7	883811	884508	79.9548	intergenic	697	114.713
[truncated: 13,602 more rows]

## Sheet: Figure 1h
Figure 1h
			0.1Kb-binned data						1Kb-binned data						10Kb-binned data
Chr	Start	End	CC-seq-v2 (HpM/Kb)	RNA-seq (FpM/Kb)		Chr	Start	End	CC-seq-v2 (HpM/Kb)	RNA-seq (FpM/Kb)		Chr	Start	End	CC-seq-v2 (HpM/Kb)	RNA-seq (FpM/Kb)
1	0	100	0.150001	4.42604		1	0	1000	0.0943036	26.0214		1	0	10000	3.36607	75.3245
1	100	200	0.250001	18.2322		1	1000	2000	2.20898	64.6836		1	10000	20000	5.97247	153.773
1	200	300	0.172001	13.5041		1	2000	3000	0.460117	40.0232		1	20000	30000	4.66085	122.798
1	300	400	0.150001	22.0122		1	3000	4000	0.111304	54.2328		1	30000	40000	13.3444	113.579
1	400	500	0.13	61.1436		1	4000	5000	0.618923	45.082		1	40000	50000	36.2954	81.2342
1	500	600	0.0910003	49.2544		1	5000	6000	1.16674	46.6075		1	50000	60000	27.0464	92.5036
1	600	700	0	20.0392		1	6000	7000	1.30315	158.177		1	60000	70000	78.125	73.2166
1	700	800	0	25.6282		1	7000	8000	15.2297	65.3061		1	70000	80000	936.815	96.1627
1	800	900	0	22.5792		1	8000	9000	11.1496	87.792		1	80000	90000	25.4803	86.5631
1	900	1000	0	23.3092		1	9000	10000	1.28425	162.054		1	90000	100000	31.0944	69.1938
1	1000	1100	0	30.3933		1	10000	11000	0.0510019	87.814		1	100000	110000	49.5622	62.7185
1	1100	1200	0	25.6242		1	11000	12000	5.68302	156.676		1	110000	120000	29.5526	59.7418
1	1200	1300	0	84.2648		1	12000	13000	11.4516	82.6321		1	120000	130000	27.2559	61.7349
1	1300	1400	0	54.9135		1	13000	14000	11.5553	57.4944		1	130000	140000	140.356	86.1
1	1400	1500	0	188.718		1	14000	15000	7.49118	229.664		1	140000	150000	247.778	81.5651
1	1500	1600	0	95.4189		1	15000	16000	7.25747	145.147		1	150000	160000	19.2863	110.416
1	1600	1700	0.786003	48.1914		1	16000	17000	3.02161	286.686		1	160000	170000	540.294	81.492
1	1700	1800	3.90201	48.3444		1	17000	18000	3.70364	244.812		1	170000	180000	6.84708	69.679
1	1800	1900	9.35603	51.8175		1	18000	19000	5.02859	144.331		1	180000	190000	46.6836	115.743
1	1900	2000	8.04503	18.9372		1	19000	20000	4.42157	95.8035		1	190000	200000	18.6232	48.3572
1	2000	2100	2.59401	22.1712		1	20000	21000	3.57424	133.688		1	200000	210000	22.5739	52.937
1	2100	2200	1.77301	20.9762		1	21000	22000	1.16344	119.522		1	210000	220000	3.95981	82.3315
1	2200	2300	0.13	42.5884		1	22000	23000	1.40055	146.494		1	220000	230000	12.7315	65.9384
1	2300	2400	0.104	62.7656		1	23000	24000	2.14488	308.078		2	0	10000	23.8908	69.3994
1	2400	2500	0	31.1893		1	24000	25000	13.1563	146.013		2	10000	20000	19.0736	91.6629
1	2500	2600	0	73.9977		1	25000	26000	12.4772	54.402		2	20000	30000	31.1147	91.8671
1	2600	2700	0	22.7572		1	26000	27000	3.42413	12.0624		2	30000	40000	519.972	75.901
1	2700	2800	0	60.8606		1	27000	28000	7.9667	50.7151		2	40000	50000	212.556	119.775
1	2800	2900	0	21.1832		1	28000	29000	0.79743	105.2		2	50000	60000	17.6306	89.6132
1	2900	3000	0	41.6104		1	29000	30000	0.457117	146.486		2	60000	70000	53.3881	60.0462
1	3000	3100	0	33.1143		1	30000	31000	0.52192	112.322		2	70000	80000	29.8522	72.7428
1	3100	3200	0	70.2706		1	31000	32000	5.54501	159.34		2	80000	90000	187.605	69.2983
1	3200	3300	0.108	55.0095		1	32000	33000	9.92658	93.9732		2	90000	100000	28.9477	84.7584
1	3300	3400	0.12	57.7605		1	33000	34000	8.0499	92.7847		2	100000	110000	20.4491	66.2414
1	3400	3500	0.0360001	43.6734		1	34000	35000	7.8755	101.199		2	110000	120000	29.6957	73.3183
1	3500	3600	0	24.3142		1	35000	36000	32.778	102.676		2	120000	130000	58.0007	82.1614
1	3600	3700	0.117	125.5		1	36000	37000	13.5013	131.634		2	130000	140000	73.9705	71.6931
1	3700	3800	0.154001	58.3735		1	37000	38000	11.2354	153.26		2	140000	150000	35.2209	67.9757
1	3800	3900	0.289001	44.2414		1	38000	39000	32.6913	57.6276		2	150000	160000	13.9358	72.8674
1	3900	4000	0.289001	29.8913		1	39000	40000	11.1855	126.045		2	160000	170000	112.927	77.4497
1	4000	4100	0.509002	37.9393		1	40000	41000	18.5568	51.4524		2	170000	180000	28.9372	81.4403
1	4100	4200	0.454002	35.1053		1	41000	42000	13.0486	58.2957		2	180000	190000	45.3792	79.3885
1	4200	4300	0.487002	32.4343		1	42000	43000	6.92946	117.927		2	190000	200000	52.0298	63.4185
1	4300	4400	0.654002	34.4283		1	43000	44000	12.7545	137.083		2	200000	210000	15.6513	86.3151
1	4400	4500	0.714002	33.8063		1	44000	45000	5.94703	43.8853		2	210000	220000	46.2989	61.6861
1	4500	4600	0.771003	57.0985		1	45000	46000	30.3753	64.5946		2	220000	230000	571.334	71.5094
1	4600	4700	0.835003	80.5187		1	46000	47000	97.4955	64.7792		2	230000	240000	22.0839	89.4152
1	4700	4800	0.797003	44.9914		1	47000	48000	130.12	46.946		2	240000	250000	24.1593	106.015
1	4800	4900	0.572002	52.2385		1	48000	49000	30.8217	144.674		2	250000	260000	118.158	82.7724
1	4900	5000	0.396001	42.1104		1	49000	50000	16.5427	79.1829		2	260000	270000	211.691	62.3255
1	5000	5100	0.442001	59.7015		1	50000	51000	14.8149	55.8328		2	270000	280000	20.1583	72.8039
1	5100	5200	0.440001	36.1373		1	51000	52000	12.5856	84.3937		2	280000	290000	63.0772	76.7273
1	5200	5300	1.024	39.2554		1	52000	53000	69.7128	157.399		2	290000	300000	80.5772	86.3878
1	5300	5400	1.239	26.4772		1	53000	54000	18.0954	73.906		2	300000	310000	156.585	80.2187
1	5400	5500	0.812003	47.5954		1	54000	55000	10.3105	127.169		2	310000	320000	57.7315	71.7798
1	5500	5600	1.314	72.5097		1	55000	56000	8.79323	95.6965		2	320000	330000	12.2398	89.5319
1	5600	5700	1.87401	52.8995		1	56000	57000	7.9439	121.486		2	330000	340000	84.4897	89.6579
1	5700	5800	1.89801	40.8624		1	57000	58000	36.2642	92.9854		2	340000	350000	15.3802	100.579
1	5800	5900	1.293	54.2535		1	58000	59000	47.0134	77.0112		2	350000	360000	47.4982	75.4716
1	5900	6000	1.331	36.2293		1	59000	60000	44.6597	35.1457		2	360000	370000	16.6145	83.5451
1	6000	6100	2.34301	297.645		1	60000	61000	35.172	46.2499		2	370000	380000	51.3265	85.0165
1	6100	6200	1.99301	38.8134		1	61000	62000	52.0629	98.6336		2	380000	390000	24.1838	72.3586
1	6200	6300	1.013	29.9933		1	62000	63000	76.4472	69.0234		2	390000	400000	195.979	78.5514
1	6300	6400	0.0630002	356.883		1	63000	64000	22.3249	47.725		2	400000	410000	59.7436	77.1852
1	6400	6500	0	222.369		1	64000	65000	33.4523	56.5357		2	410000	420000	115.29	75.3352
1	6500	6600	0.0260001	123.413		1	65000	66000	60.1352	145.87		2	420000	430000	65.5493	74.8093
1	6600	6700	0.13	143.103		1	66000	67000	184.089	48.3209		2	430000	440000	21.6994	80.2922
1	6700	6800	0.189001	200.477		1	67000	68000	240.072	68.12		2	440000	450000	11.8127	95.1134
1	6800	6900	2.56701	96.4139		1	68000	69000	50.4328	89.4329		2	450000	460000	36.6687	74.0593
1	6900	7000	4.70702	72.1337		1	69000	70000	26.2804	59.0797		2	460000	470000	35.0886	71.0002
1	7000	7100	9.40003	268.308		1	70000	71000	4.71408	68.7274		2	470000	480000	934.729	63.8052
1	7100	7200	17.5171	49.1714		1	71000	72000	1510.14	147.819		2	480000	490000	60.9506	102.455
1	7200	7300	26.5961	65.2436		1	72000	73000	6389.03	39.8969		2	490000	500000	76.6968	85.5861
1	7300	7400	19.3081	33.6733		1	73000	74000	907.892	144.509		2	500000	510000	18.6702	58.2722
1	7400	7500	13.245	41.2784		1	74000	75000	5.09959	121.501		2	510000	520000	23.8834	82.9135
1	7500	7600	12.513	48.8664		1	75000	76000	44.6449	83.5912		2	520000	530000	28.3852	58.8701
1	7600	7700	17.7931	34.3993		1	76000	77000	57.8896	131.066		2	530000	540000	25.0229	87.7586
1	7700	7800	18.3741	30.7993		1	77000	78000	182.174	36.5169		2	540000	550000	41.1083	88.4388
1	7800	7900	12.206	57.0045		1	78000	79000	171.658	38.716		2	550000	560000	51.0971	89.2843
1	7900	8000	5.33902	24.1012		1	79000	80000	85.5474	145.114		2	560000	570000	94.0859	82.268
1	8000	8100	5.14502	57.9065		1	80000	81000	6.15323	101.014		2	570000	580000	23.3085	95.0668
1	8100	8200	6.04702	108.764		1	81000	82000	27.2797	75.895		2	580000	590000	29.7526	72.3486
1	8200	8300	4.10401	60.6745		1	82000	83000	9.44216	129.237		2	590000	600000	55.7555	77.6795
1	8300	8400	11.599	47.2894		1	83000	84000	12.5129	92.1257		2	600000	610000	189.662	102.018
1	8400	8500	24.1681	45.1344		1	84000	85000	11.0701	96.6176		2	610000	620000	179.127	81.4602
1	8500	8600	22.3641	103.711		1	85000	86000	25.0069	62.3482		2	620000	630000	17.3233	72.5028
1	8600	8700	15.2111	71.2196		1	86000	87000	18.3412	57.1328		2	630000	640000	29.2654	89.4802
1	8700	8800	5.20402	96.3269		1	87000	88000	30.6088	161.352		2	640000	650000	25.3497	59.6995
1	8800	8900	7.59403	184.187		1	88000	89000	64.5066	52.145		2	650000	660000	34.0889	84.7233
1	8900	9000	10.056	102.418		1	89000	90000	49.6272	34.0103		2	660000	670000	65.9031	69.8243
1	9000	9100	2.21901	127.794		1	90000	91000	57.353	36.0074		2	670000	680000	32.8071	93.597
1	9100	9200	0.104	41.4384		1	91000	92000	54.8364	39.6745		2	680000	690000	1042.35	78.889
1	9200	9300	0.13	392.273		1	92000	93000	40.7094	102.4		2	690000	700000	28.7721	68.6144
1	9300	9400	0.823003	332.413		1	93000	94000	18.3112	41.0333		2	700000	710000	15.0467	96.9016
1	9400	9500	2.68101	112.941		1	94000	95000	10.9932	128.05		2	710000	720000	58.4405	88.344
1	9500	9600	2.92801	131.96		1	95000	96000	19.6413	135.626		2	720000	730000	15.7192	111.116
1	9600	9700	2.14101	80.6937		1	96000	97000	26.8619	56.4804		2	730000	740000	36.5281	101.965
1	9700	9800	1.228	217.513		1	97000	98000	21.5075	32.0146		2	740000	750000	16.2975	97.2275
1	9800	9900	0.375001	89.0698		1	98000	99000	23.8726	42.2471		2	750000	760000	12.359	67.7273
1	9900	10000	0.213001	93.9109		1	99000	1e+05	36.5467	75.4042		2	760000	770000	40.1758	101.59
1	10000	10100	0.226001	158.965		1	1e+05	101000	36.6352	67.196		2	770000	780000	89.9683	104.601
1	10100	10200	0.0630002	108.708		1	101000	102000	10.8755	152.487		2	780000	790000	13.607	114.734
1	10200	10300	0.0650002	66.0186		1	102000	103000	11.5536	53.8108		2	790000	800000	12.9523	100.317
1	10300	10400	0.13	133.992		1	103000	104000	12.1922	40.4817		2	800000	810000	3.6006	103.26
1	10400	10500	0.0260001	57.9565		1	104000	105000	11.4823	43.4048		3	0	10000	6.85887	42.2399
1	10500	10600	0	107.105		1	105000	106000	10.1517	47.3837		3	10000	20000	6.88443	62.4272
1	10600	10700	0	83.2948		1	106000	107000	107.951	84.31		3	20000	30000	69.4691	120.925
1	10700	10800	0	33.0223		1	107000	108000	153.943	36.0561		3	30000	40000	35.9846	99.722
1	10800	10900	0	81.8047		1	108000	109000	118.212	62.9263		3	40000	50000	164.418	91.1783
1	10900	11000	0	46.9824		1	109000	110000	22.1299	36.4091		3	50000	60000	105.244	75.6545
1	11000	11100	0	96.2869		1	110000	111000	44.3396	100.642		3	60000	70000	27.4686	64.6791
1	11100	11200	0.0480002	143.053		1	111000	112000	56.7367	35.6438		3	70000	80000	93.539	94.2255
1	11200	11300	0.211001	709.341		1	112000	113000	59.147	30.2052		3	80000	90000	380.679	77.1606
1	11300	11400	0.974003	29.5473		1	113000	114000	17.2305	69.0462		3	90000	100000	426.203	57.8156
1	11400	11500	2.49201	168.922		1	114000	115000	10.1441	79.5058		3	100000	110000	55.4155	95.8244
1	11500	11600	3.81701	48.5724		1	115000	116000	39.6095	39.9815		3	110000	120000	20.7269	120.675
1	11600	11700	3.07501	131.627		1	116000	117000	32.3856	31.5834		3	120000	130000	20.9173	115.398
1	11700	11800	9.47103	75.0747		1	117000	118000	25.9075	54.5682		3	130000	140000	38.9629	71.5018
1	11800	11900	17.5731	63.3286		1	118000	119000	6.41844	78.0047		3	140000	150000	251.792	100.961
1	11900	12000	19.1671	100.494		1	119000	120000	3.31213	75.6465		3	150000	160000	16.0355	91.4701
1	12000	12100	14.381	48.9704		1	120000	121000	32.1356	47.1249		3	160000	170000	40.9872	102.13
1	12100	12200	9.95203	38.5783		1	121000	122000	19.2627	34.045		3	170000	180000	32.3739	108.439
1	12200	12300	12.658	37.2793		1	122000	123000	19.4671	37.3325		3	180000	190000	106.015	75.0953
1	12300	12400	12.08	115.112		1	123000	124000	14.9485	45.1697		3	190000	200000	30.1351	73.5505
1	12400	12500	9.26103	66.7306		1	124000	125000	17.3216	65.3628		3	200000	210000	13.2634	69.8094
1	12500	12600	10.773	105.68		1	125000	126000	67.6333	44.1717		3	210000	220000	20.8256	99.4993
1	12600	12700	16.1201	178.185		1	126000	127000	51.1908	79.0309		3	220000	230000	58.3087	78.7841
1	12700	12800	13.209	131.236		1	127000	128000	13.4346	85.1272		3	230000	240000	44.5212	79.2423
1	12800	12900	10.878	61.2976		1	128000	129000	24.6124	87.4605		3	240000	250000	26.6621	73.7368
1	12900	13000	5.20002	42.9794		1	129000	130000	12.2805	89.8474		3	250000	260000	27.1967	79.2538
1	13000	13100	2.59001	38.4713		1	130000	131000	235.617	61.5808		3	260000	270000	54.9605	85.1363
1	13100	13200	2.69401	46.2254		1	131000	132000	605.092	38.5841		3	270000	280000	1600.68	79.9246
1	13200	13300	10.729	44.2834		1	132000	133000	23.6117	88.1494		3	280000	290000	34.3924	66.508
1	13300	13400	21.3741	58.5165		1	133000	134000	11.6762	72.3638		3	290000	300000	12.6758	133.165
1	13400	13500	22.4771	63.1166		1	134000	135000	11.7217	81.7279		3	300000	310000	8.61237	125.863
1	13500	13600	10.932	55.7765		1	135000	136000	21.1101	133.855		3	310000	320000	5.46712	89.8948
1	13600	13700	6.49302	45.8834		1	136000	137000	12.7951	97.9042		4	0	10000	17.9135	70.8247
1	13700	13800	11.097	70.1086		1	137000	138000	66.1663	88.6671		4	10000	20000	5.71954	97.0037
1	13800	13900	14.091	71.7076		1	138000	139000	18.2742	111.02		4	20000	30000	12.1611	104.293
1	13900	14000	13.072	80.6647		1	139000	140000	396.089	83.4158		4	30000	40000	44.0756	115.285
1	14000	14100	8.80103	82.3687		1	140000	141000	1142.7	45.9221		4	40000	50000	256.611	91.8408
1	14100	14200	9.41903	96.7479		1	141000	142000	190.035	59.7143		4	50000	60000	21.3322	80.0679
1	14200	14300	12.5	223.775		1	142000	143000	834.341	63.6625		4	60000	70000	9.80777	88.6235
1	14300	14400	12.591	178.354		1	143000	144000	233.604	146.102		4	70000	80000	23.0006	93.4375
1	14400	14500	6.42202	86.3928		1	144000	145000	23.282	62.4178		4	80000	90000	16.8773	85.3188
1	14500	14600	6.80702	123.607		1	145000	146000	14.8887	48.7409		4	90000	100000	18.3541	78.6157
1	14600	14700	6.51702	104.64		1	146000	147000	11.3393	62.0323		4	100000	110000	49.3398	88.3987
1	14700	14800	4.46602	742.713		1	147000	148000	5.54641	167.533		4	110000	120000	146.443	70.71
1	14800	14900	3.33001	393.644		1	148000	149000	11.602	79.6984		4	120000	130000	108.357	57.7399
1	14900	15000	4.05601	263.636		1	149000	150000	7.9582	76.2911		4	130000	140000	28.3262	101.937
1	15000	15100	5.46002	147.028		1	150000	151000	4.51347	84.4106		4	140000	150000	29.6365	93.8561
1	15100	15200	7.38302	281.906		1	151000	152000	1.58196	127.385		4	150000	160000	69.6441	60.5707
1	15200	15300	9.50803	142.732		1	152000	153000	41.2921	171.404		4	160000	170000	25.1898	80.2654
1	15300	15400	11.909	52.2735		1	153000	154000	41.3476	105.959		4	170000	180000	25.6774	74.1429
1	15400	15500	13.131	169.088		1	154000	155000	41.0861	165.37		4	180000	190000	16.973	71.462
1	15500	15600	10.28	123.723		1	155000	156000	13.004	78.2806		4	190000	200000	81.3096	77.622
1	15600	15700	6.73702	103.319		1	156000	157000	11.9792	99.7618		4	200000	210000	77.2442	59.2449
1	15700	15800	4.10201	57.5345		1	157000	158000	24.2527	77.9264		4	210000	220000	82.7865	79.0474
1	15800	15900	2.67001	244.711		1	158000	159000	11.6841	101.141		4	220000	230000	54.5365	74.769
1	15900	16000	1.392	128.679		1	159000	160000	1.92897	87.7372		4	230000	240000	110.339	78.7534
1	16000	16100	1.68201	147.287		1	160000	161000	844.236	149.157		4	240000	250000	40.2376	80.3943
1	16100	16200	2.28801	196.113		1	161000	162000	1596.63	63.9035		4	250000	260000	15.0778	71.9341
1	16200	16300	3.53601	109.989		1	162000	163000	478.913	48.4713		4	260000	270000	18.4602	83.1858
1	16300	16400	3.87501	295.256		1	163000	164000	175.22	44.4716		4	270000	280000	11.3832	76.646
1	16400	16500	4.46002	112.55		1	164000	165000	420.439	56.2863		4	280000	290000	69.0507	85.4394
1	16500	16600	4.65002	176.536		1	165000	166000	1743.72	133.921		4	290000	300000	16.8465	76.4312
1	16600	16700	3.53501	207.121		1	166000	167000	20.6989	92.1796		4	300000	310000	129.42	78.9922
1	16700	16800	2.11001	134.892		1	167000	168000	43.9077	34.5188		4	310000	320000	24.5113	88.7045
1	16800	16900	1.99601	1138.03		1	168000	169000	30.4546	52.5598		4	320000	330000	69.054	78.4395
1	16900	17000	2.08301	348.146		1	169000	170000	43.3234	135.918		4	330000	340000	68.5947	90.5337
1	17000	17100	2.85901	97.2939		1	170000	171000	9.58056	59.868		4	340000	350000	36.4041	69.209
1	17100	17200	3.46501	111.725		1	171000	172000	2.96651	96.4346		4	350000	360000	56.9903	107.517
1	17200	17300	3.61301	110.692		1	172000	173000	8.65943	81.45		4	360000	370000	30.0506	91.9188
1	17300	17400	3.17601	139.042		1	173000	174000	13.3526	36.415		4	370000	380000	37.1425	96.8969
1	17400	17500	3.89201	162.679		1	174000	175000	12.0243	44.5885		4	380000	390000	26.5847	68.7574
1	17500	17600	4.57702	193.3		1	175000	176000	4.04305	130.652		4	390000	400000	23.3225	78.5607
1	17600	17700	4.61602	120.492		1	176000	177000	2.12738	56.4357		4	400000	410000	23.2322	71.1283
1	17700	17800	4.67202	114.668		1	177000	178000	4.55417	70.2919		4	410000	420000	31.5287	71.5001
1	17800	17900	3.40501	552.321		1	178000	179000	4.56557	41.2214		4	420000	430000	49.3846	89.9899
1	17900	18000	2.76001	845.099		1	179000	180000	6.52885	76.4118		4	430000	440000	20.4113	78.1029
1	18000	18100	4.21001	79.1517		1	180000	181000	1.97907	135.62		4	440000	450000	14.9154	106.875
1	18100	18200	6.05502	124.129		1	181000	182000	0.980037	109.012		4	450000	460000	48.1837	86.5043
1	18200	18300	4.06101	71.7147		1	182000	183000	225.664	121.617		4	460000	470000	27.6594	63.2805
1	18300	18400	3.51201	314.158		1	183000	184000	141.126	126.648		4	470000	480000	107.081	96.3342
1	18400	18500	3.49201	197.721		1	184000	185000	26.6318	130.843		4	480000	490000	21.0676	87.8484
1	18500	18600	3.89901	83.5468		1	185000	186000	11.5887	74.0713		4	490000	500000	95.2312	77.8376
1	18600	18700	4.48802	101.442		1	186000	187000	4.72488	88.8795		4	500000	510000	37.9162	93.9286
1	18700	18800	5.86302	274.633		1	187000	188000	35.5613	114.036		4	510000	520000	629.802	75.5968
1	18800	18900	8.56003	71.3516		1	188000	189000	16.8634	96.3631		4	520000	530000	115.819	70.1703
1	18900	19000	6.14402	124.984		1	189000	190000	1.24955	155.319		4	530000	540000	45.0337	123.839
1	19000	19100	1.75901	67.5836		1	190000	191000	4.33356	45.8751		4	540000	550000	18.5863	89.8863
1	19100	19200	0.850003	248.354		1	191000	192000	6.31294	66.0481		4	550000	560000	56.152	86.7357
1	19200	19300	0.764003	79.9867		1	192000	193000	38.9981	77.1501		4	560000	570000	37.0989	90.0271
1	19300	19400	1.075	128.408		1	193000	194000	36.7929	30.3286		4	570000	580000	62.5873	73.1087
1	19400	19500	3.96101	87.9258		1	194000	195000	34.4394	37.1986		4	580000	590000	86.5833	106.624
1	19500	19600	6.90902	74.1077		1	195000	196000	28.4648	41.1918		4	590000	600000	31.0239	87.7818
1	19600	19700	9.17903	75.8137		1	196000	197000	21.1275	56.2555		4	600000	610000	501.439	91.5637
1	19700	19800	8.67203	80.3777		1	197000	198000	11.2808	91.2364		4	610000	620000	36.445	95.4072
1	19800	19900	5.92802	59.2375		1	198000	199000	4.29626	36.0621		4	620000	630000	26.9608	77.5465
1	19900	20000	5.11702	55.9235		1	199000	2e+05	0	0.128644		4	630000	640000	22.8092	73.0579
1	20000	20100	5.62202	97.9759		1	2e+05	201000	0	0		4	640000	650000	270.263	67.5647
1	20100	20200	4.38901	107.543		1	201000	202000	0.0734028	0		4	650000	660000	68.7116	92.0218
1	20200	20300	4.35201	156.094		1	202000	203000	5.48631	20.5807		4	660000	670000	15.9024	85.9013
1	20300	20400	5.43102	79.8167		1	203000	204000	17.4433	81.1842		4	670000	680000	8.8126	92.2845
1	20400	20500	4.00701	234.642		1	204000	205000	5.3766	13.6525		4	680000	690000	21.7944	89.928
1	20500	20600	2.45801	148.433		1	205000	206000	71.2868	86.6944		4	690000	700000	26.3141	63.767
1	20600	20700	2.30101	331.243		1	206000	207000	115.592	188.029		4	700000	710000	61.6631	75.1245
1	20700	20800	3.42401	36.9393		1	207000	208000	8.94184	41.8125		4	710000	720000	39.9399	90.6968
1	20800	20900	2.92801	56.7395		1	208000	209000	0.419516	73.1697		4	720000	730000	38.0397	70.6132
1	20900	21000	0.829003	87.0148		1	209000	210000	0.893034	21.9514		4	730000	740000	19.9413	76.7261
1	21000	21100	0.215001	30.6793		1	210000	211000	0.567622	25.7757		4	740000	750000	31.5455	75.4486
1	21100	21200	0.607002	185.873		1	211000	212000	2.7494	75.8274		4	750000	760000	54.4192	58.0076
1	21200	21300	1.009	67.8476		1	212000	213000	3.94065	75.1818		4	760000	770000	98.2586	76.035
1	21300	21400	1.322	280.228		1	213000	214000	5.12769	72.1394		4	770000	780000	37.4416	96.1447
1	21400	21500	1.77601	60.7056		1	214000	215000	3.05982	153.052		4	780000	790000	23.175	89.5466
1	21500	21600	1.69201	78.4967		1	215000	216000	2.01938	138.154		4	790000	800000	35.0455	74.3345
1	21600	21700	1.48501	148.665		1	216000	217000	3.15862	45.1777		4	800000	810000	99.3448	69.2948
1	21700	21800	1.50701	60.7266		1	217000	218000	3.88855	94.8416		4	810000	820000	33.7845	84.2659
1	21800	21900	1.182	189.881		1	218000	219000	7.40518	51.0066		4	820000	830000	13.7636	72.3101
1	21900	22000	0.839003	91.7258		1	219000	220000	7.64159	88.5892		4	830000	840000	37.6434	89.4345
1	22000	22100	1.343	85.0688		1	220000	221000	16.5127	103.034		4	840000	850000	31.8301	75.8011
1	22100	22200	1.093	134.539		1	221000	222000	27.2179	53.1208		4	850000	860000	16.7638	95.1859
1	22200	22300	0.777003	59.8305		1	222000	223000	18.1142	73.4805		4	860000	870000	19.5444	63.6591
1	22300	22400	0.885003	145.302		1	223000	224000	4.65058	159.703		4	870000	880000	550.077	80.9606
1	22400	22500	1.205	186.246		1	224000	225000	2.591	74.5242		4	880000	890000	224.182	72.9994
1	22500	22600	1.392	176.057		1	225000	226000	20.3948	139.103		4	890000	900000	28.9499	68.566
1	22600	22700	1.48301	317.251		1	226000	227000	22.7553	35.5537		4	900000	910000	8.3161	76.7217
1	22700	22800	1.95001	121.141		1	227000	228000	1.06514	3.97245		4	910000	920000	34.3142	84.8215
1	22800	22900	2.15601	130.081		1	228000	229000	12.7595	11.4323		4	920000	930000	69.7335	85.6928
1	22900	23000	1.72101	108.94		1	229000	230000	1.12674	2.60138		4	930000	940000	68.2776	93.0965
1	23000	23100	1.11	84.1718		2	0	1000	8.69973	61.7686		4	940000	950000	23.7723	91.0097
1	23100	23200	1.293	264.834		2	1000	2000	61.9412	70.2832		4	950000	960000	18.7653	96.1539
1	23200	23300	1.425	130.525		2	2000	3000	95.0367	48.7209		4	960000	970000	31.3706	83.5466
1	23300	23400	1.95901	282.694		2	3000	4000	20.9914	144.852		4	970000	980000	37.525	63.8118
1	23400	23500	2.46401	91.6358		2	4000	5000	26.2287	80.7826		4	980000	990000	687.25	72.3407
1	23500	23600	1.24	508.073		2	5000	6000	16.5082	79.4533		4	990000	1000000	217.394	74.9156
1	23600	23700	0.724002	409.582		2	6000	7000	0.585722	30.6385		4	1000000	1010000	20.0417	85.1334
1	23700	23800	1.424	313.852		2	7000	8000	4.28636	47.8438		4	1010000	1020000	18.6505	75.5504
1	23800	23900	2.67201	516.243		2	8000	9000	0.379214	49.249		4	1020000	1030000	16.7882	80.5635
1	23900	24000	7.13702	478.152		2	9000	10000	4.01185	77.393		4	1030000	1040000	12.1805	116.49
1	24000	24100	9.44103	123.435		2	10000	11000	11.4165	179.764		4	1040000	1050000	49.7426	58.4138
1	24100	24200	7.47503	133.03		2	11000	12000	14.7879	84.9242		4	1050000	1060000	43.6686	79.9141
1	24200	24300	17.9501	182.021		2	12000	13000	12.0611	48.0123		4	1060000	1070000	17.1353	70.8238
1	24300	24400	18.0331	76.8297		2	13000	14000	10.941	100.87		4	1070000	1080000	40.3984	93.6532
1	24400	24500	12.729	182.812		2	14000	15000	26.9272	172.574		4	1080000	1090000	23.9465	62.4652
1	24500	24600	16.6301	60.2515		2	15000	16000	41.9818	40.198		4	1090000	1100000	156.615	91.6138
1	24600	24700	16.2481	72.3517		2	16000	17000	22.8436	48.6195		4	1100000	1110000	126.397	94.5469
1	24700	24800	8.42803	285.573		2	17000	18000	27.412	60.8713		4	1110000	1120000	18.9402	81.0206
1	24800	24900	10.868	165.83		2	18000	19000	14.6377	125.22		4	1120000	1130000	38.6614	74.8573
1	24900	25000	13.756	177.515		2	19000	20000	7.53679	51.6013		4	1130000	1140000	15.0263	60.3878
1	25000	25100	12.85	107.894		2	20000	21000	10.6532	68.5328		4	1140000	1150000	21.8673	95.5166
1	25100	25200	4.44401	96.3699		2	21000	22000	4.69738	149.74		4	1150000	1160000	63.1819	91.0668
1	25200	25300	3.25601	30.3223		2	22000	23000	15.2419	64.6659		4	1160000	1170000	95.3624	73.1219
1	25300	25400	2.30901	58.8805		2	23000	24000	18.3322	120.825		4	1170000	1180000	32.268	73.0721
1	25400	25500	7.90003	45.1374		2	24000	25000	23.9404	97.734		4	1180000	1190000	24.684	84.6267
1	25500	25600	35.3231	89.0458		2	25000	26000	49.8904	57.3905		4	1190000	1200000	17.2006	70.078
1	25600	25700	30.1591	107.984		2	26000	27000	50.7281	39.432		4	1200000	1210000	236.807	82.3618
1	25700	25800	12.237	2.19802		2	27000	28000	37.5832	53.5163		4	1210000	1220000	249.625	80.5137
1	25800	25900	8.59003	0		2	28000	29000	20.9595	146.656		4	1220000	1230000	24.7475	77.8847
1	25900	26000	7.69903	6.00905		2	29000	30000	78.8102	116.195		4	1230000	1240000	40.1472	71.8802
1	26000	26100	5.98702	4.96705		2	30000	31000	1140.19	75.6454		4	1240000	1250000	394.387	76.0276
1	26100	26200	4.40301	11.9941		2	31000	32000	917.116	51.7405		4	1250000	1260000	41.7813	85.1886
1	26200	26300	2.93401	14.2481		2	32000	33000	1348.01	47.8311		4	1260000	1270000	34.7873	75.2698
1	26300	26400	0.895003	1.49401		2	33000	34000	444.479	48.4857		4	1270000	1280000	15.9424	82.0229
1	26400	26500	0.792003	0.840008		2	34000	35000	769.385	51.0019		4	1280000	1290000	11.5147	66.1123
1	26500	26600	1.441	13.1831		2	35000	36000	62.0249	108.506		4	1290000	1300000	21.3308	86.8203
1	26600	26700	1.87101	11.6171		2	36000	37000	73.1184	107.79		4	1300000	1310000	114.608	65.0374
1	26700	26800	2.17201	8.24807		2	37000	38000	233.023	48.217		4	1310000	1320000	25.9413	76.9785
1	26800	26900	4.03201	13.8321		2	38000	39000	194.431	79.0407		4	1320000	1330000	56.4258	69.2969
1	26900	27000	9.71303	40.1604		2	39000	40000	12.7419	137.461		4	1330000	1340000	23.4446	96.7599
1	27000	27100	10.207	36.4213		2	40000	41000	4.50137	122.411		4	1340000	1350000	19.08	61.8573
1	27100	27200	7.44903	32.1843		2	41000	42000	3.33463	59.826		4	1350000	1360000	24.8891	90.5294
1	27200	27300	8.43603	63.3686		2	42000	43000	5.01579	69.8514		4	1360000	1370000	71.4886	104.419
1	27300	27400	7.18402	36.3243		2	43000	44000	7.37058	111.962		4	1370000	1380000	31.4802	57.8601
1	27400	27500	9.79303	27.8253		2	44000	45000	38.8438	67.3389		4	1380000	1390000	159.244	99.452
1	27500	27600	13.333	42.6544		2	45000	46000	432.767	120.456		4	1390000	1400000	17.3879	69.4673
1	27600	27700	13.687	53.4735		2	46000	47000	1522.08	105.657		4	1400000	1410000	70.6895	90.9565
1	27700	27800	8.00503	93.1358		2	47000	48000	54.0489	118.737		4	1410000	1420000	36.5001	91.399
1	27800	27900	1.208	60.7496		2	48000	49000	39.0735	211.836		4	1420000	1430000	50.6569	92.2553
1	27900	28000	0.362001	60.8466		2	49000	50000	16.4006	204.483		4	1430000	1440000	17.643	101.144
1	28000	28100	0.128	59.5725		2	50000	51000	13.3653	145.093		4	1440000	1450000	51.2521	80.6292
1	28100	28200	0.402001	141.379		2	51000	52000	10.3057	171.089		4	1450000	1460000	78.2812	88.6872
1	28200	28300	0.500002	42.8184		2	52000	53000	13.8792	108.515		4	1460000	1470000	35.9377	68.4415
1	28300	28400	0.770003	174.588		2	53000	54000	11.9114	58.3323		4	1470000	1480000	28.3944	87.2656
1	28400	28500	0.956003	71.3736		2	54000	55000	13.0119	49.0087		4	1480000	1490000	63.6487	101.573
1	28500	28600	0.738002	155.45		2	55000	56000	15.4562	62.1236		4	1490000	1500000	68.2835	106.6
1	28600	28700	0.893003	24.5422		2	56000	57000	10.4969	41.4561		4	1500000	1510000	5.23739	116.829
1	28700	28800	1.228	74.5007		2	57000	58000	14.5824	49.6567		4	1510000	1520000	11.4889	121.492
1	28800	28900	1.322	265.841		2	58000	59000	9.48396	65.5788		4	1520000	1530000	16.2007	87.2557
1	28900	29000	1.037	41.5854		2	59000	60000	63.6366	141.393		5	0	10000	17.0981	100.743
1	29000	29100	0.812003	102.796		2	60000	61000	360.838	72.7872		5	10000	20000	25.1258	117.115
1	29100	29200	0.610002	91.3628		2	61000	62000	8.49082	55.9252		5	20000	30000	5.77903	103.004
1	29200	29300	0.298001	137.026		2	62000	63000	3.42903	51.7075		5	30000	40000	19.8628	102.194
1	29300	29400	0.325001	45.0224		2	63000	64000	4.66908	80.0324		5	40000	50000	127.592	100.249
1	29400	29500	0.556002	100.143		2	64000	65000	32.3984	52.6861		5	50000	60000	80.881	92.5039
1	29500	29600	0.408001	48.9594		2	65000	66000	53.198	39.2948		5	60000	70000	43.4726	97.9499
1	29600	29700	0.552002	63.6056		2	66000	67000	26.5923	56.7776		5	70000	80000	54.3832	71.0242
1	29700	29800	0.390001	114.725		2	67000	68000	6.26704	55.404		5	80000	90000	145.744	66.4328
1	29800	29900	0.240001	140.076		2	68000	69000	18.1041	42.0026		5	90000	100000	40.6339	86.2883
1	29900	30000	0.380001	620.656		2	69000	70000	19.3609	91.2412		5	100000	110000	74.9028	73.5841
1	30000	30100	0.793003	238.918		2	70000	71000	27.7907	43.9031		5	110000	120000	123.958	74.5903
1	30100	30200	1.221	121.538		2	71000	72000	15.2046	198.845		5	120000	130000	55.5616	90.1998
1	30200	30300	1.033	45.5334		2	72000	73000	55.3316	35.6808		5	130000	140000	99.1442	82.9529
1	30300	30400	0.288001	130.189		2	73000	74000	7.63429	74.3673		5	140000	150000	52.7936	95.0014
1	30400	30500	0.136	126.214		2	74000	75000	5.51441	56.7086		5	150000	160000	24.5121	101.986
1	30500	30600	0.338001	91.5608		2	75000	76000	37.3928	82.384		5	160000	170000	24.2643	93.3637
1	30600	30700	0.530002	88.5598		2	76000	77000	54.1423	36.2407		5	170000	180000	27.6585	75.4819
1	30700	30800	0.388001	80.5267		2	77000	78000	39.2714	41.4152		5	180000	190000	11.3788	81.6472
1	30800	30900	0.178001	76.1467		2	78000	79000	32.3513	50.1286		5	190000	200000	50.6015	82.3666
1	30900	31000	0.314001	123.66		2	79000	80000	23.5907	104.601		5	200000	210000	47.6372	78.434
1	31000	31100	0.403001	121.214		2	80000	81000	16.4627	111.452		5	210000	220000	17.8653	74.7781
1	31100	31200	1.293	34.0103		2	81000	82000	231.484	53.2948		5	220000	230000	38.8207	82.9524
1	31200	31300	3.79101	475.384		2	82000	83000	156.823	38.8669		5	230000	240000	109.051	97.8689
1	31300	31400	6.48802	31.1903		2	83000	84000	207.827	41.1983		5	240000	250000	32.2004	77.7471
1	31400	31500	4.99902	114.926		2	84000	85000	105.326	76.9013		5	250000	260000	50.7947	91.3705
1	31500	31600	3.28101	42.6154		2	85000	86000	13.1116	35.8332		5	260000	270000	90.473	82.0806
1	31600	31700	5.05002	493.321		2	86000	87000	10.1239	50.6347		5	270000	280000	33.6954	79.9315
1	31700	31800	9.07203	35.2383		2	87000	88000	7.39408	86.9445		5	280000	290000	22.5318	81.5913
1	31800	31900	8.84303	180.879		2	88000	89000	1032.29	86.2875		5	290000	300000	32.1109	65.8996
1	31900	32000	12.228	64.0916		2	89000	90000	93.3315	108.565		5	300000	310000	51.533	82.9752
1	32000	32100	12.593	81.1387		2	90000	91000	17.4629	126.337		5	310000	320000	11.6085	112.691
1	32100	32200	13.131	39.3004		2	91000	92000	11.2482	58.5761		5	320000	330000	71.7351	83.2383
1	32200	32300	13.254	40.4334		2	92000	93000	37.6987	188.653		5	330000	340000	84.038	99.8557
1	32300	32400	13.309	46.1954		2	93000	94000	41.5942	78.1819		5	340000	350000	221.23	71.6826
1	32400	32500	11.778	58.8115		2	94000	95000	34.7402	46.122		5	350000	360000	11.4029	72.143
1	32500	32600	10.228	100.476		2	95000	96000	64.1426	54.1147		5	360000	370000	78.3842	79.1338
1	32600	32700	9.00503	231.864		2	96000	97000	23.3026	172.868		5	370000	380000	27.7777	79.7729
1	32700	32800	8.56003	76.7857		2	97000	98000	14.0135	40.2743		5	380000	390000	35.3644	58.8147
1	32800	32900	5.69002	121.036		2	98000	99000	16.4606	33.7163		5	390000	400000	84.8997	86.2021
1	32900	33000	1.71401	143.381		2	99000	1e+05	28.5242	45.0659		5	400000	410000	47.0495	73.6782
1	33000	33100	1.91301	112.17		2	1e+05	101000	33.8067	70.3547		5	410000	420000	57.1808	70.2004
1	33100	33200	6.93202	305.313		2	101000	102000	9.06994	70.7837		5	420000	430000	65.1114	78.2552
1	33200	33300	7.45703	67.7346		2	102000	103000	5.49481	50.2011		5	430000	440000	32.4327	117.727
1	33300	33400	6.73702	76.8507		2	103000	104000	5.80582	64.6821		5	440000	450000	2968.03	94.7904
1	33400	33500	7.10202	77.9857		2	104000	105000	6.72585	85.1161		5	450000	460000	27.1899	79.8166
1	33500	33600	8.66203	39.0314		2	105000	106000	20.6803	93.2666		5	460000	470000	16.3811	101.845
1	33600	33700	8.69603	90.4398		2	106000	107000	50.4628	44.4138		5	470000	480000	55.3553	60.827
1	33700	33800	9.82403	50.3125		2	107000	108000	44.9838	90.4526		5	480000	490000	39.3832	78.9238
1	33800	33900	10.87	67.2266		2	108000	109000	20.2765	46.3497		5	490000	500000	537.345	72.6694
1	33900	34000	12.303	40.4774		2	109000	110000	6.97986	43.9214		5	500000	510000	17.0006	72.472
1	34000	34100	13.854	64.5356		2	110000	111000	21.8219	133.411		5	510000	520000	120.471	78.1778
1	34100	34200	13.231	77.0967		2	111000	112000	26.6535	60.0434		5	520000	530000	19.1668	99.5772
1	34200	34300	12.928	59.3745		2	112000	113000	48.6805	57.906		5	530000	540000	13.1714	76.7527
1	34300	34400	9.78503	92.1318		2	113000	114000	18.2242	87.2864		5	540000	550000	89.0928	114.357
1	34400	34500	5.43802	109.284		2	114000	115000	64.2767	51.8923		5	550000	560000	10.7227	124.935
1	34500	34600	5.27902	80.1157		2	115000	116000	35.786	81.0561		5	560000	570000	5.2729	103.569
1	34600	34700	6.87302	118.119		2	116000	117000	10.537	78.6568		6	0	10000	13.6752	92.4404
1	34700	34800	7.11202	75.6037		2	117000	118000	20.4694	76.4144		6	10000	20000	4.75839	114.306
1	34800	34900	3.48501	90.2838		2	118000	119000	41.229	49.4816		6	20000	30000	4.24558	85.4769
1	34900	35000	0.767003	245.116		2	119000	120000	8.98234	53.856		6	30000	40000	20.8317	88.7821
1	35000	35100	3.38201	175.682		2	120000	121000	16.4376	44.4225		6	40000	50000	32.2132	120.467
1	35100	35200	20.9471	192.906		2	121000	122000	13.2506	101.104		6	50000	60000	405.029	83.8705
1	35200	35300	30.2731	43.7394		2	122000	123000	35.7052	139.506		6	60000	70000	29.1687	79.4098
1	35300	35400	37.2931	162.904		2	123000	124000	106.305	41.0413		6	70000	80000	144.7	82.6016
1	35400	35500	65.4222	56.9345		2	124000	125000	53.6043	143.925		6	80000	90000	176.241	90.9326
1	35500	35600	67.6942	129.818		2	125000	126000	16.51	48.376		6	90000	100000	44.5708	71.2655
1	35600	35700	36.7351	69.6216		2	126000	127000	13.2366	98.2661		6	100000	110000	24.7095	70.9848
1	35700	35800	17.1671	59.5575		2	127000	128000	28.6303	111.027		6	110000	120000	21.6404	82.579
1	35800	35900	24.0781	73.6537		2	128000	129000	187.52	52.8777		6	120000	130000	19.2449	57.2271
1	35900	36000	24.7771	61.6076		2	129000	130000	108.228	37.5061		6	130000	140000	368.762	88.9828
1	36000	36100	33.9021	112.044		2	130000	131000	208.441	28.7556		6	140000	150000	466.085	134.97
1	36100	36200	43.3781	38.9604		2	131000	132000	113.967	48.8028		6	150000	160000	30.9721	86.199
1	36200	36300	31.2151	67.5746		2	132000	133000	6.27174	104.362		6	160000	170000	27.9735	93.9728
1	36300	36400	1.82001	39.2294		2	133000	134000	8.96324	78.8108		6	170000	180000	14.7098	76.9176
1	36400	36500	0.319001	629.963		2	134000	135000	123.459	41.486		6	180000	190000	19.5232	58.3453
1	36500	36600	1.61401	83.2318		2	135000	136000	143.122	77.8449		6	190000	200000	8.99382	101.38
1	36600	36700	4.06901	97.2859		2	136000	137000	5.56731	72.3992		6	200000	210000	15.3149	93.942
1	36700	36800	2.50001	37.0223		2	137000	138000	7.29638	136.053		6	210000	220000	39.0606	74.4669
1	36800	36900	5.50502	145.608		2	138000	139000	37.5924	90.2387		6	220000	230000	101.535	96.4919
1	36900	37000	10.686	64.9866		2	139000	140000	84.2858	35.0695		6	230000	240000	16.2502	91.715
1	37000	37100	14.268	52.5195		2	140000	141000	13.398	91.2912		6	240000	250000	46.8219	115.139
1	37100	37200	11.317	79.7697		2	141000	142000	72.6933	75.7269		6	250000	260000	45.3473	83.3296
1	37200	37300	1.081	162.711		2	142000	143000	72.276	98.688		6	260000	270000	6.62678	90.0851
1	37300	37400	0.423001	584.079		2	143000	144000	6.29264	89.3827		7	0	10000	0.541952	12.3475
1	37400	37500	8.95903	52.7925		2	144000	145000	34.531	35.8826		7	10000	20000	8.40961	99.3779
1	37500	37600	14.414	172.39		2	145000	146000	71.1103	58.5521		7	20000	30000	110.484	106.601
1	37600	37700	9.45503	93.6238		2	146000	147000	14.1994	71.1375		7	30000	40000	42.9197	126.286
1	37700	37800	6.89902	139.948		2	147000	148000	23.1744	76.8124		7	40000	50000	52.6055	99.1093
1	37800	37900	16.2421	129.723		2	148000	149000	17.6925	30.981		7	50000	60000	32.4487	89.1134
1	37900	38000	29.2921	64.5386		2	149000	150000	26.4893	48.3551		7	60000	70000	24.192	93.0255
1	38000	38100	32.9601	76.0487		2	150000	151000	28.0248	104.475		7	70000	80000	24.6495	77.0481
1	38100	38200	38.9191	56.4775		2	151000	152000	8.22771	103.99		7	80000	90000	53.6194	94.7006
1	38200	38300	45.8612	68.6216		2	152000	153000	13.1302	57.8858		7	90000	100000	20.6391	83.7291
1	38300	38400	47.9692	42.5684		2	153000	154000	12.3779	107.846		7	100000	110000	77.9381	53.9537
1	38400	38500	32.3761	29.8233		2	154000	155000	7.69389	71.564		7	110000	120000	46.7923	72.088
1	38500	38600	30.5141	57.4475		2	155000	156000	9.29145	60.07		7	120000	130000	27.6348	67.5187
1	38600	38700	21.5521	63.1836		2	156000	157000	13.3429	39.7622		7	130000	140000	72.3089	53.7733
1	38700	38800	29.5991	99.2179		2	157000	158000	11.2582	44.888		7	140000	150000	159.322	100.727
1	38800	38900	28.8081	68.1676		2	158000	159000	18.677	83.3693		7	150000	160000	16.5586	83.2839
1	38900	39000	18.3431	14.5301		2	159000	160000	17.1948	51.6649		7	160000	170000	23.9946	71.1811
1	39000	39100	4.32501	344.334		2	160000	161000	32.3638	59.9996		7	170000	180000	35.4935	97.9363
1	39100	39200	1.70001	339.189		2	161000	162000	10.103	138.633		7	180000	190000	33.8709	72.0984
1	39200	39300	4.41801	33.2953		2	162000	163000	58.7732	88.6935		7	190000	200000	21.1849	73.0742
1	39300	39400	14.121	72.1207		2	163000	164000	311.928	38.2426		7	200000	210000	22.168	77.9887
1	39400	39500	21.1351	105.724		2	164000	165000	41.8166	79.4154		7	210000	220000	23.0102	86.8977
1	39500	39600	18.8801	106.306		2	165000	166000	1.81697	64.3183		7	220000	230000	89.6176	80.8265
1	39600	39700	9.39903	93.0758		2	166000	167000	12.1783	65.6814		7	230000	240000	16.8244	78.1509
1	39700	39800	12.79	22.6802		2	167000	168000	46.5115	118.699		7	240000	250000	25.7161	62.2963
1	39800	39900	13.185	78.6507		2	168000	169000	244.977	48.5953		7	250000	260000	82.7311	72.6907
1	39900	40000	11.898	64.6626		2	169000	170000	367.678	68.8604		7	260000	270000	17.3667	79.7672
1	40000	40100	6.63102	72.3837		2	170000	171000	21.6331	124.079		7	270000	280000	160.367	73.5003
1	40100	40200	17.5581	114.696		2	171000	172000	10.5434	129.245		7	280000	290000	28.5972	81.7124
1	40200	40300	25.2791	38.1293		2	172000	173000	27.3763	98.27		7	290000	300000	16.981	77.3463
1	40300	40400	21.3091	45.8674		2	173000	174000	48.1801	46.8536		7	300000	310000	61.3174	85.342
1	40400	40500	25.8901	68.0056		2	174000	175000	43.6075	88.2417		7	310000	320000	188.076	108.155
1	40500	40600	26.0381	31.5663		2	175000	176000	10.3963	51.8016		7	320000	330000	8.81467	82.8288
1	40600	40700	23.0461	34.0403		2	176000	177000	15.0223	57.9125		7	330000	340000	19.8847	68.5191
1	40700	40800	12.455	42.1404		2	177000	178000	5.252	109.699		7	340000	350000	19.2391	91.8652
1	40800	40900	11.505	35.0593		2	178000	179000	72.2898	70.874		7	350000	360000	20.6253	110.694
1	40900	41000	15.8501	32.4663		2	179000	180000	34.7823	33.8946		7	360000	370000	119.036	86.4457
1	41000	41100	13.534	41.0534		2	180000	181000	81.7901	46.418		7	370000	380000	21.8144	75.3521
1	41100	41200	5.56802	62.6976		2	181000	182000	34.2405	53.5067		7	380000	390000	33.2388	81.9482
1	41200	41300	3.49801	43.2394		2	182000	183000	12.9315	115.115		7	390000	400000	82.3355	93.2984
1	41300	41400	7.29902	77.2827		2	183000	184000	17.664	73.5379		7	400000	410000	85.4108	112.619
1	41400	41500	19.3761	38.1693		2	184000	185000	4.83578	173.671		7	410000	420000	26.7386	88.8536
1	41500	41600	31.8501	76.1837		2	185000	186000	7.9962	82.4565		7	420000	430000	35.8692	77.7226
1	41600	41700	25.4851	66.7526		2	186000	187000	25.4225	116.763		7	430000	440000	110.592	87.3017
1	41700	41800	12.668	29.5513		2	187000	188000	114.482	57.9686		7	440000	450000	81.7169	67.4718
1	41800	41900	8.06903	101.209		2	188000	189000	75.0994	37.31		7	450000	460000	41.7304	84.825
1	41900	42000	3.13401	46.6254		2	189000	190000	78.8769	33.696		7	460000	470000	31.4244	82.5
1	42000	42100	0.0740002	250.481		2	190000	191000	62.9111	38.9535		7	470000	480000	153.798	84.1801
1	42100	42200	0.387001	150.174		2	191000	192000	69.0882	92.1249		7	480000	490000	277.512	73.5495
1	42200	42300	3.39701	98.3619		2	192000	193000	182.352	67.125		7	490000	500000	23.3236	113.195
1	42300	42400	5.96402	92.7318		2	193000	194000	131.709	56.31		7	500000	510000	15.9052	87.7088
1	42400	42500	6.97602	106.821		2	194000	195000	18.7925	51.7379		7	510000	520000	41.8445	64.805
1	42500	42600	5.53802	29.2663		2	195000	196000	18.7463	40.6138		7	520000	530000	38.176	104.921
1	42600	42700	2.15501	112.401		2	196000	197000	0.145306	76.4535		7	530000	540000	389.593	81.4914
1	42700	42800	3.04801	72.7387		2	197000	198000	16.2424	47.1823		7	540000	550000	296.542	98.2953
1	42800	42900	18.3481	158.855		2	198000	199000	11.006	105.515		7	550000	560000	132.724	97.2073
1	42900	43000	23.4051	107.051		2	199000	2e+05	8.78573	55.419		7	560000	570000	337.597	88.5168
1	43000	43100	22.3301	209.406		2	2e+05	201000	9.97438	40.1125		7	570000	580000	582.131	93.2244
1	43100	43200	17.4411	141.045		2	201000	202000	7.03277	89.6872		7	580000	590000	11.5002	77.7288
1	43200	43300	14.448	65.7526		2	202000	203000	5.10779	103.414		7	590000	600000	44.7654	76.1772
1	43300	43400	15.0271	360.801		2	203000	204000	25.5746	86.1062		7	600000	610000	25.9263	79.7184
1	43400	43500	21.1091	103.874		2	204000	205000	41.6206	41.7579		7	610000	620000	99.1079	73.6508
1	43500	43600	14.715	65.8436		2	205000	206000	31.7014	68.0377		7	620000	630000	10.0866	75.2406
1	43600	43700	5.75802	193.551		2	206000	207000	11.3541	85.3097		7	630000	640000	16.411	98.1632
1	43700	43800	5.10502	142.739		2	207000	208000	8.46822	122.107		7	640000	650000	107.35	84.2458
1	43800	43900	6.35302	51.5415		2	208000	209000	12.461	57.3797		7	650000	660000	20.2258	64.0742
1	43900	44000	5.25402	35.8273		2	209000	210000	3.06222	165.497		7	660000	670000	29.2018	66.2675
1	44000	44100	2.39301	60.4745		2	210000	211000	10.2199	62.6437		7	670000	680000	105.057	76.8376
1	44100	44200	6.80802	56.2775		2	211000	212000	9.47106	60.5992		7	680000	690000	23.0901	67.8276
1	44200	44300	7.87903	42.6664		2	212000	213000	30.7145	74.0097		7	690000	700000	34.772	98.8815
1	44300	44400	4.82202	53.2555		2	213000	214000	92.029	29.1463		7	700000	710000	980.558	73.6407
1	44400	44500	4.30201	35.2903		2	214000	215000	96.8497	37.4297		7	710000	720000	709.724	85.8957
1	44500	44600	5.13502	45.5874		2	215000	216000	114.43	35.983		7	720000	730000	71.8805	60.6228
1	44600	44700	6.00402	29.9463		2	216000	217000	56.1417	84.8864		7	730000	740000	17.0588	92.9318
1	44700	44800	6.51402	42.1764		2	217000	218000	16.9435	84.3648		7	740000	750000	63.1633	78.0019
1	44800	44900	8.20003	35.7333		2	218000	219000	17.6636	68.9845		7	750000	760000	28.0459	75.8966
1	44900	45000	7.41103	37.3003		2	219000	220000	18.0639	76.1393		7	760000	770000	61.9341	70.0897
1	45000	45100	3.32601	37.7863		2	220000	221000	31.7194	108.606		7	770000	780000	15.6244	74.8834
1	45100	45200	0.821003	20.6422		2	221000	222000	766.578	92.8583		7	780000	790000	56.8809	82.889
1	45200	45300	1.042	106.067		2	222000	223000	926.723	59.7908		7	790000	800000	66.178	83.354
1	45300	45400	1.80201	26.3542		2	223000	224000	762.116	52.2139		7	800000	810000	90.5792	93.0699
1	45400	45500	4.96702	8.00507		2	224000	225000	1174.95	41.9692		7	810000	820000	1022.1	65.4459
1	45500	45600	5.09402	21.7662		2	225000	226000	1304.16	62.0731		7	820000	830000	73.7237	84.5454
1	45600	45700	1.419	174.141		2	226000	227000	629.089	83.8598		7	830000	840000	23.1421	93.1836
1	45700	45800	13.253	131.759		2	227000	228000	25.5685	117.201		7	840000	850000	51.7277	93.7562
1	45800	45900	104.16	83.8318		2	228000	229000	41.8143	47.9497		7	850000	860000	88.456	90.0219
1	45900	46000	167.858	35.3803		2	229000	230000	44.9093	45.4718		7	860000	870000	54.8394	57.6304
1	46000	46100	149.717	135.929		2	230000	231000	25.8072	47.2277		7	870000	880000	39.2988	85.3635
1	46100	46200	45.2522	25.9562		2	231000	232000	27.7051	51.255		7	880000	890000	1402.15	83.5695
1	46200	46300	65.5862	113.087		2	232000	233000	32.7616	42.3377		7	890000	900000	15.5281	71.4376
1	46300	46400	104.734	50.6455		2	233000	234000	34.8326	47.7277		7	900000	910000	58.0785	72.8597
1	46400	46500	135.469	55.8125		2	234000	235000	28.4884	72.192		7	910000	920000	33.0434	96.6572
1	46500	46600	102.689	83.4338		2	235000	236000	5.65761	139.467		7	920000	930000	112.288	70.4161
1	46600	46700	79.9723	37.9883		2	236000	237000	10.022	152.777		7	930000	940000	33.6141	84.5121
1	46700	46800	95.4433	65.2926		2	237000	238000	45.6423	126.094		7	940000	950000	13.6813	72.8496
1	46800	46900	91.3113	45.5864		2	238000	239000	1.28435	137.001		7	950000	960000	42.9357	86.3838
1	46900	47000	104.746	33.8473		2	239000	240000	8.41752	74.1969		7	960000	970000	100.81	85.8458
1	47000	47100	113.415	47.8774		2	240000	241000	13.6517	56.2515		7	970000	980000	123.364	70.1295
1	47100	47200	83.4353	42.1364		2	241000	242000	8.80763	102.94		7	980000	990000	8.38796	73.3281
1	47200	47300	43.5061	32.9273		2	242000	243000	17.9448	101.243		7	990000	1000000	19.7753	79.3101
1	47300	47400	40.3421	40.1664		2	243000	244000	56.9168	73.8884		7	1000000	1010000	181.614	81.6345
1	47400	47500	63.2412	40.4414		2	244000	245000	42.6032	117.187		7	1010000	1020000	30.6335	111.181
1	47500	47600	97.8793	62.1366		2	245000	246000	15.6923	149.911		7	1020000	1030000	50.0895	81.6522
1	47600	47700	119.763	41.4884		2	246000	247000	37.3041	119.976		7	1030000	1040000	17.3564	91.7292
1	47700	47800	165.052	42.6504		2	247000	248000	11.6462	134.823		7	1040000	1050000	61.1803	99.1252
1	47800	47900	256.647	51.5155		2	248000	249000	10.6629	141.49		7	1050000	1060000	83.8556	97.6091
1	47900	48000	317.872	67.9656		2	249000	250000	26.1218	57.839		7	1060000	1070000	50.6867	109.861
1	48000	48100	213.677	25.9992		2	250000	251000	24.525	52.8129		7	1070000	1080000	3.02212	110.656
1	48100	48200	41.5351	144.672		2	251000	252000	1.42815	122.363		7	1080000	1090000	35.719	88.9959
1	48200	48300	4.11501	26.8882		2	252000	253000	5.63971	102.029		8	0	10000	15.7262	75.0785
1	48300	48400	0.857003	118.123		2	253000	254000	17.9917	42.1659		8	10000	20000	3.51989	117.937
1	48400	48500	0.203001	417.919		2	254000	255000	11.394	188.976		8	20000	30000	14.5362	102.616
1	48500	48600	5.47502	93.5038		2	255000	256000	8.28511	68.9227		8	30000	40000	88.9923	97.3224
1	48600	48700	13.953	249.3		2	256000	257000	17.1347	124.321		8	40000	50000	21.4952	57.8079
1	48700	48800	9.98203	47.9964		2	257000	258000	1024.8	49.1681		8	50000	60000	14.9918	88.6018
1	48800	48900	8.33903	254.954		2	258000	259000	0.342313	55.7291		8	60000	70000	18.7697	86.4259
1	48900	49000	10.07	66.9026		2	259000	260000	68.8647	17.6473		8	70000	80000	130.869	108.245
1	49000	49100	13.634	71.9107		2	260000	261000	98.7373	96.5622		8	80000	90000	26.5178	68.2701
1	49100	49200	16.0661	108.32		2	261000	262000	32.8352	50.4586		8	90000	100000	21.8467	43.9086
1	49200	49300	16.8261	47.4504		2	262000	263000	542.139	43.9364		8	100000	110000	56.6601	102.68
1	49300	49400	10.805	155.402		2	263000	264000	441.427	33.6635		8	110000	120000	30.4104	94.9058
1	49400	49500	16.2041	71.3216		2	264000	265000	738.936	53.1107		8	120000	130000	304.163	79.275
1	49500	49600	21.7981	86.4078		2	265000	266000	96.7792	31.5111		8	130000	140000	37.9969	110.853
1	49600	49700	19.5201	67.8026		2	266000	267000	5.47171	29.3797		8	140000	150000	146.614	77.0232
1	49700	49800	11.574	39.0014		2	267000	268000	28.684	155.865		8	150000	160000	25.4235	62.79
1	49800	49900	16.9041	70.4326		2	268000	269000	100.091	39.9584		8	160000	170000	82.6939	62.411
1	49900	50000	22.0901	73.5187		2	269000	270000	29.6936	86.1078		8	170000	180000	21.6624	77.5757
1	50000	50100	25.7431	41.4904		2	270000	271000	56.6046	102.495		8	180000	190000	49.9096	101.048
1	50100	50200	17.8321	38.8394		2	271000	272000	46.4597	39.912		8	190000	200000	47.8874	82.9539
1	50200	50300	14.9461	59.0935		2	272000	273000	42.2619	32.8984		8	200000	210000	34.7586	79.4306
1	50300	50400	7.88303	36.4893		2	273000	274000	38.4434	70.3133		8	210000	220000	78.775	51.9622
1	50400	50500	4.28701	70.8426		2	274000	275000	0.123205	58.1934		8	220000	230000	54.5591	82.4051
1	50500	50600	9.42903	50.1345		2	275000	276000	0.380914	134.938		8	230000	240000	39.5141	99.5592
1	50600	50700	12.431	54.1125		2	276000	277000	1.80607	87.2788		8	240000	250000	33.9502	67.3722
1	50700	50800	16.5681	102.602		2	277000	278000	6.28194	41.7451		8	250000	260000	20.7125	74.0618
1	50800	50900	18.7821	49.0454		2	278000	279000	5.88182	96.2039		8	260000	270000	23.4192	68.8228
1	50900	51000	20.2421	55.4945		2	279000	280000	3.13762	60.9042		8	270000	280000	37.8162	84.6892
1	51000	51100	14.362	59.1585		2	280000	281000	2.25409	65.4005		8	280000	290000	26.1791	89.5046
1	51100	51200	7.08202	69.8736		2	281000	282000	11.8048	54.923		8	290000	300000	27.2721	72.6342
1	51200	51300	8.62403	61.7646		2	282000	283000	29.9744	49.9237		8	300000	310000	43.3371	55.387
1	51300	51400	9.40703	55.3075		2	283000	284000	12.4239	158.309		8	310000	320000	27.3958	74.4077
1	51400	51500	2.37701	56.6935		2	284000	285000	89.9766	91.0827		8	320000	330000	47.1508	84.6132
1	51500	51600	4.32401	49.2854		2	285000	286000	146.399	42.4196		8	330000	340000	24.168	96.162
1	51600	51700	9.79103	176.941		2	286000	287000	182.707	36.8042		8	340000	350000	18.0845	77.9342
1	51700	51800	9.14603	105.664		2	287000	288000	139.582	65.6088		8	350000	360000	11.533	81.0488
1	51800	51900	11.347	125.745		2	288000	289000	2.89981	95.5213		8	360000	370000	22.2966	85.5443
1	51900	52000	49.3912	83.2258		2	289000	290000	12.12	103.954		8	370000	380000	28.3069	75.0647
1	52000	52100	83.9113	65.9066		2	290000	291000	179.633	131.945		8	380000	390000	80.2985	86.6655
1	52100	52200	102.792	57.0735		2	291000	292000	427.4	68.6629		8	390000	400000	12.2888	72.5938
1	52200	52300	136.457	47.0144		2	292000	293000	12.254	81.9994		8	400000	410000	15.6254	77.5801
1	52300	52400	128.765	204.707		2	293000	294000	70.9374	67.8457		8	410000	420000	10.3735	86.7034
1	52400	52500	109.084	49.3044		2	294000	295000	4.76848	106.252		8	420000	430000	26.1942	70.049
1	52500	52600	69.6382	76.6477		2	295000	296000	10.7025	63.8049		8	430000	440000	26.1028	57.2976
1	52600	52700	15.1221	213.718		2	296000	297000	48.6907	132.474		8	440000	450000	10.5507	90.3042
1	52700	52800	18.0621	726.899		2	297000	298000	32.0835	70.8118		8	450000	460000	641.234	101.672
1	52800	52900	20.4181	37.6293		2	298000	299000	6.10583	86.6333		8	460000	470000	34.8057	94.8798
1	52900	53000	12.853	94.5689		2	299000	3e+05	12.3918	49.7033		8	470000	480000	93.024	73.8206
1	53000	53100	21.2221	20.8172		2	3e+05	301000	845.38	39.3972		8	480000	490000	64.0355	87.6199
1	53100	53200	25.3761	180.817		2	301000	302000	239.97	82.7454		8	490000	500000	27.7423	97.755
1	53200	53300	24.9591	55.9845		2	302000	303000	8.12291	52.6467		8	500000	510000	144.584	99.3401
1	53300	53400	15.0911	86.9958		2	303000	304000	6.88456	73.8726		8	510000	520000	90.6791	91.0581
1	53400	53500	6.94902	51.7975		2	304000	305000	13.1103	103.184		8	520000	530000	26.252	122.963
1	53500	53600	10.662	81.1847		2	305000	306000	68.4394	46.9911		8	530000	540000	3.76952	99.6891
1	53600	53700	20.4301	49.5504		2	306000	307000	58.8219	95.5288		8	540000	550000	446.883	90.8981
1	53700	53800	23.5871	76.5957		2	307000	308000	90.783	138.524		8	550000	560000	19.1895	111.102
1	53800	53900	19.8241	73.5937		2	308000	309000	146.824	130.64		9	0	10000	28.7201	97.3409
1	53900	54000	12.847	61.4806		2	309000	310000	85.9518	35.1793		9	10000	20000	16.1641	98.6889
1	54000	54100	9.91203	50.3855		2	310000	311000	33.9956	98.5134		9	20000	30000	79.1622	97.1135
1	54100	54200	7.51303	93.1928		2	311000	312000	5.62061	52.8321		9	30000	40000	10.2164	153.281
1	54200	54300	4.29701	28.8313		2	312000	313000	8.92974	40.3513		9	40000	50000	10.7305	88.3897
1	54300	54400	6.41402	109.451		2	313000	314000	4.76778	50.9726		9	50000	60000	23.5926	99.3714
1	54400	54500	13.765	213.245		2	314000	315000	5.84782	56.9069		9	60000	70000	143.359	84.6121
1	54500	54600	21.9171	64.8006		2	315000	316000	44.9115	95.291		9	70000	80000	16.5226	74.4493
1	54600	54700	24.4911	115.278		2	316000	317000	110.318	98.2102		9	80000	90000	38.066	75.5312
1	54700	54800	11.334	36.4063		2	317000	318000	236.484	72.1505		9	90000	100000	69.8186	92.5299
1	54800	54900	0.179001	518.876		2	318000	319000	63.3242	100.153		9	100000	110000	16.0227	55.1732
1	54900	55000	3.27901	40.8094		2	319000	320000	62.5387	49.3056		9	110000	120000	19.9989	55.3578
1	55000	55100	6.61902	192.94		2	320000	321000	15.5242	82.6626		9	120000	130000	115.041	73.5261
1	55100	55200	7.27202	53.6225		2	321000	322000	11.9913	174.232		9	130000	140000	12.2849	89.0804
1	55200	55300	11.609	141.059		2	322000	323000	16.2558	46.9387		9	140000	150000	64.6163	61.9612
1	55300	55400	14.178	129.697		2	323000	324000	7.60499	64.348		9	150000	160000	39.7516	69.7505
1	55400	55500	15.3751	69.5586		2	324000	325000	15.2078	133.381		9	160000	170000	32.5293	79.2899
1	55500	55600	11.556	123.334		2	325000	326000	23.2861	77.8985		9	170000	180000	8.48011	87.1579
1	55600	55700	6.60902	24.3942		2	326000	327000	23.5944	85.1423		9	180000	190000	19.2409	102.712
1	55700	55800	4.44602	120.999		2	327000	328000	0.748128	89.0073		9	190000	200000	22.8301	74.0259
1	55800	55900	4.60102	42.4574		2	328000	329000	3.66644	66.6759		9	200000	210000	2764.7	115.173
1	55900	56000	5.66402	58.5875		2	329000	330000	4.39707	71.151		9	210000	220000	405.413	94.5748
1	56000	56100	9.99403	81.8747		2	330000	331000	13.5826	149.677		9	220000	230000	25.8437	87.5993
1	56100	56200	10.584	48.5954		2	331000	332000	14.4241	101.644		9	230000	240000	47.43	82.7777
1	56200	56300	8.57303	102.263		2	332000	333000	87.0177	80.9316		9	240000	250000	23.0219	86.7646
1	56300	56400	6.81002	137.588		2	333000	334000	632.665	53.2148		9	250000	260000	136.553	77.8137
1	56400	56500	7.54203	59.7285		2	334000	335000	29.9925	122.429		9	260000	270000	25.1623	69.4074
1	56500	56600	7.61203	178.46		2	335000	336000	18.5186	43.0047		9	270000	280000	42.3259	88.3869
1	56600	56700	9.17203	38.7644		2	336000	337000	9.13415	70.2517		9	280000	290000	72.3642	70.1585
1	56700	56800	8.15503	128.08		2	337000	338000	2.50719	71.8448		9	290000	300000	37.7701	64.4253
1	56800	56900	2.57901	104.018		2	338000	339000	13.1744	101.414		9	300000	310000	10.9889	76.6675
1	56900	57000	8.41503	335.085		2	339000	340000	23.0368	98.2807		9	310000	320000	97.0521	69.357
1	57000	57100	23.4481	70.8766		2	340000	341000	19.0765	106.396		9	320000	330000	164.319	85.852
1	57100	57200	35.9961	51.6855		2	341000	342000	0.850232	126.632		9	330000	340000	10.6355	96.287
1	57200	57300	27.0951	76.4877		2	342000	343000	5.09629	125.948		9	340000	350000	21.3654	106.196
1	57300	57400	7.89403	37.9633		2	343000	344000	14.9497	73.6619		9	350000	360000	14.1597	106.911
1	57400	57500	1.67801	308.334		2	344000	345000	11.9439	170.562		9	360000	370000	72.3735	82.2499
1	57500	57600	36.1471	14.3021		2	345000	346000	13.4099	43.0181		9	370000	380000	16.5857	80.367
1	57600	57700	72.2552	150.842		2	346000	347000	13.6754	56.9831		9	380000	390000	9.34594	93.661
1	57700	57800	97.2513	45.3514		2	347000	348000	8.73893	148.067		9	390000	400000	14.5047	79.9587
1	57800	57900	56.4082	73.6197		2	348000	349000	51.0732	60.4999		9	400000	410000	11.4752	91.1779
1	57900	58000	4.45602	100.085		2	349000	350000	14.834	89.6659		9	410000	420000	16.6878	100.057
1	58000	58100	2.37601	62.2396		2	350000	351000	2.83431	124.039		9	420000	430000	20.3253	101.555
1	58100	58200	57.5552	86.0358		2	351000	352000	129.571	117.418		10	0	10000	29.8026	99.061
1	58200	58300	114.806	27.5552		2	352000	353000	21.4485	86.6326		10	10000	20000	16.3287	102.625
1	58300	58400	122.724	145.097		2	353000	354000	25.8093	98.179		10	20000	30000	8.58035	109.304
1	58400	58500	40.8691	42.5384		2	354000	355000	29.855	44.2255		10	30000	40000	13.1186	102.923
1	58500	58600	1.404	101.57		2	355000	356000	30.1291	47.1729		10	40000	50000	17.8948	90.2486
1	58600	58700	5.82902	123.748		2	356000	357000	53.8729	123.226		10	50000	60000	26.5314	88.1166
1	58700	58800	24.2411	75.0417		2	357000	358000	56.0558	31.5187		10	60000	70000	18.3082	79.556
1	58800	58900	51.5562	17.8972		2	358000	359000	66.263	32.4834		10	70000	80000	170.481	91.4569
1	58900	59000	48.7562	88.1348		2	359000	360000	58.6675	46.5493		10	80000	90000	23.7077	104.625
1	59000	59100	48.3632	25.2432		2	360000	361000	12.7287	100.29		10	90000	100000	131.463	87.7202
1	59100	59200	33.4701	44.2004		2	361000	362000	25.715	53.3763		10	100000	110000	128.004	77.6186
1	59200	59300	38.0971	31.6553		2	362000	363000	22.0362	99.3209		10	110000	120000	8.67572	91.6989
1	59300	59400	41.1751	35.9173		2	363000	364000	18.7854	48.5473		10	120000	130000	365.617	81.8009
1	59400	59500	35.0091	31.8343		2	364000	365000	16.014	61.33		10	130000	140000	59.8735	73.7397
1	59500	59600	26.4791	25.4272		2	365000	366000	15.6868	97.1903		10	140000	150000	28.3159	92.6625
1	59600	59700	30.9571	39.4884		2	366000	367000	16.5391	103.259		10	150000	160000	186.781	87.1429
1	59700	59800	54.4782	38.3743		2	367000	368000	13.5716	60.4177		10	160000	170000	60.6521	80.7871
1	59800	59900	72.8202	40.2944		2	368000	369000	14.4742	115.409		10	170000	180000	54.9195	62.8514
1	59900	60000	65.7322	38.9064		2	369000	370000	10.4275	92.6887		10	180000	190000	24.3032	99.199
1	60000	60100	42.1751	30.8283		2	370000	371000	22.2681	107.3		10	190000	200000	33.1297	72.553
1	60100	60200	39.1231	67.4836		2	371000	372000	2.22218	125.856		10	200000	210000	22.714	67.7035
1	60200	60300	35.8611	20.6182		2	372000	373000	154.324	59.6106		10	210000	220000	43.6835	54.9006
1	60300	60400	24.6451	23.9902		2	373000	374000	78.1906	90.3186		10	220000	230000	147.96	71.6011
1	60400	60500	28.2491	31.4853		2	374000	375000	109.683	54.3103		10	230000	240000	15.6991	73.5121
1	60500	60600	43.3801	49.6965		2	375000	376000	72.626	66.2953		10	240000	250000	18.0027	69.4515
1	60600	60700	29.9741	40.8824		2	376000	377000	17.7991	97.5248		10	250000	260000	14.7095	69.6339
1	60700	60800	23.8681	91.9888		2	377000	378000	36.5356	49.4714		10	260000	270000	12.5179	93.3624
1	60800	60900	44.7492	19.8742		2	378000	379000	16.4719	125.043		10	270000	280000	19.9816	71.965
1	60900	61000	39.6831	85.4988		2	379000	380000	2.6319	70.749		10	280000	290000	93.8297	77.1514
1	61000	61100	15.1371	34.5053		2	380000	381000	23.0406	77.2054		10	290000	300000	33.7786	60.6624
1	61100	61200	0.868003	360.962		2	381000	382000	11.3	93.0994		10	300000	310000	21.5852	77.0556
1	61200	61300	3.98001	221.38		2	382000	383000	30.9616	73.5749		10	310000	320000	32.7597	102.023
1	61300	61400	46.5852	46.1714		2	383000	384000	19.5688	93.2235		10	320000	330000	22.159	88.3058
1	61400	61500	45.0162	64.5506		2	384000	385000	16.5423	49.5927		10	330000	340000	52.6353	84.4603
1	61500	61600	14.9561	99.1929		2	385000	386000	16.5113	66.8721		10	340000	350000	16.081	66.4009
1	61600	61700	22.5441	30.6033		2	386000	387000	16.9275	126.787		10	350000	360000	9.57309	82.9811
1	61700	61800	51.1762	55.6775		2	387000	388000	48.3298	32.2634		10	360000	370000	37.4463	61.9934
1	61800	61900	118.559	38.1823		2	388000	389000	53.7976	45.2501		10	370000	380000	14.7359	64.8588
1	61900	62000	201.789	34.7853		2	389000	390000	4.61617	62.5801		10	380000	390000	131.822	84.4628
1	62000	62100	237.414	53.0945		2	390000	391000	1.45596	104.317		10	390000	400000	50.2818	95.9153
1	62100	62200	201.199	37.7393		2	391000	392000	7.57859	97.0542		10	400000	410000	61.6745	74.1197
1	62200	62300	155.941	87.0198		2	392000	393000	32.2179	111.134		10	410000	420000	33.9248	85.4168
1	62300	62400	50.9342	31.6973		2	393000	394000	945.036	80.2874		10	420000	430000	34.4302	63.6389
1	62400	62500	43.0511	70.3586		2	394000	395000	425.53	57.9344		10	430000	440000	42.0331	98.5649
1	62500	62600	29.6941	17.7422		2	395000	396000	162.83	126.114		10	440000	450000	21.6933	91.1302
1	62600	62700	0.958003	115.118		2	396000	397000	153.086	34.598		10	450000	460000	371.013	89.3612
1	62700	62800	2.19601	139.895		2	397000	398000	143.978	35.8032		10	460000	470000	83.7275	90.3392
1	62800	62900	15.7831	49.0134		2	398000	399000	57.9402	89.7575		10	470000	480000	535.292	82.164
1	62900	63000	27.2761	88.3278		2	399000	4e+05	28.1754	45.1085		10	480000	490000	537.549	84.3916
1	63000	63100	31.2411	84.5818		2	4e+05	401000	39.6218	78.7902		10	490000	500000	13.4439	77.4153
1	63100	63200	22.8161	20.5672		2	401000	402000	12.9572	91.6922		10	500000	510000	5.86226	83.1592
1	63200	63300	6.71402	71.5726		2	402000	403000	15.1225	38.2512		10	510000	520000	58.6616	76.9335
1	63300	63400	14.8551	42.3474		2	403000	404000	8.39442	46.8385		10	520000	530000	111.105	76.3256
1	63400	63500	40.2791	35.4833		2	404000	405000	15.8692	47.6687		10	530000	540000	9.80789	92.3878
1	63500	63600	38.2571	43.2024		2	405000	406000	6.10463	96.3944		10	540000	550000	20.8432	79.8706
1	63600	63700	12.411	22.7942		2	406000	407000	222.662	101.293		10	550000	560000	49.9184	75.0767
1	63700	63800	12.347	55.4005		2	407000	408000	161.936	145.372		10	560000	570000	25.6487	87.0376
1	63800	63900	20.8461	66.6376		2	408000	409000	2.45629	68.1912		10	570000	580000	61.3887	94.6598
1	63900	64000	23.4751	34.5053		2	409000	410000	111.714	54.0145		10	580000	590000	20.5053	100.91
1	64000	64100	19.1511	25.4532		2	410000	411000	104.567	103.718		10	590000	600000	40.3988	58.5795
1	64100	64200	10.324	40.4404		2	411000	412000	76.3713	58.9879		10	600000	610000	33.3059	63.1626
1	64200	64300	24.4451	26.8742		2	412000	413000	89.1218	44.2211		10	610000	620000	10.0333	86.9532
1	64300	64400	45.2112	69.8916		2	413000	414000	80.8866	58.2089		10	620000	630000	47.0583	98.4522
1	64400	64500	52.9052	46.6054		2	414000	415000	665.457	65.5405		10	630000	640000	33.6906	73.0222
1	64500	64600	37.4461	52.2415		2	415000	416000	68.151	73.5287		10	640000	650000	131.895	86.9111
1	64600	64700	34.9771	53.1035		2	416000	417000	2.5406	50.3443		10	650000	660000	71.525	78.2215
1	64700	64800	32.4761	59.4575		2	417000	418000	0.640624	76.4081		10	660000	670000	16.1005	88.4588
1	64800	64900	44.8932	133.464		2	418000	419000	48.595	94.6002		10	670000	680000	20.198	97.6885
1	64900	65000	32.6821	57.6385		2	419000	420000	15.4226	124.528		10	680000	690000	53.1308	71.1372
1	65000	65100	26.7061	64.6806		2	420000	421000	137.767	60.607		10	690000	700000	32.2794	89.6709
1	65100	65200	26.1201	196.122		2	421000	422000	133.588	33.8738		10	700000	710000	141.992	104.903
1	65200	65300	18.4661	142.106		2	422000	423000	143.117	45.082		10	710000	720000	9.21312	93.7793
1	65300	65400	2.46601	234.893		2	423000	424000	26.1811	124.032		10	720000	730000	13.3301	117.018
1	65400	65500	10.74	226.797		2	424000	425000	15.57	65.3619		10	730000	740000	8.8923	86.6992
1	65500	65600	24.9961	212.94		2	425000	426000	37.4833	110.964		11	0	10000	6.89203	75.5021
1	65600	65700	67.6792	147.509		2	426000	427000	73.0888	91.0242		11	10000	20000	8.31283	118.108
1	65700	65800	93.1323	71.5956		2	427000	428000	26.3153	70.595		11	20000	30000	15.541	99.3686
1	65800	65900	135.383	81.6227		2	428000	429000	40.8611	45.0085		11	30000	40000	48.4278	105.673
1	65900	66000	195.642	79.9537		2	429000	430000	20.8666	98.3011		11	40000	50000	84.2202	80.0071
1	66000	66100	251.714	62.0776		2	430000	431000	36.7136	55.409		11	50000	60000	27.3952	71.2577
1	66100	66200	289.642	105.252		2	431000	432000	4.13686	153.062		11	60000	70000	17.3002	67.9145
1	66200	66300	242.772	39.6214		2	432000	433000	15.2458	61.2139		11	70000	80000	28.4824	94.038
1	66300	66400	170.661	39.1684		2	433000	434000	21.6393	45.0466		11	80000	90000	29.512	90.6184
1	66400	66500	138.484	45.8034		2	434000	435000	17.3407	93.5392		11	90000	100000	28.4231	87.2519
1	66500	66600	109.781	46.4664		2	435000	436000	14.4952	107.387		11	100000	110000	386.531	66.509
1	66600	66700	91.9903	34.2723		2	436000	437000	75.8071	141.281		11	110000	120000	39.5813	81.1055
1	66700	66800	104.936	28.4753		2	437000	438000	11.047	61.428		11	120000	130000	16.2972	68.2245
1	66800	66900	217.019	46.5304		2	438000	439000	10.3809	37.4294		11	130000	140000	15.3005	105.717
1	66900	67000	223.829	35.3823		2	439000	440000	9.97078	43.6447		11	140000	150000	33.6283	78.7249
1	67000	67100	216.05	40.7294		2	440000	441000	7.00677	63.4458		11	150000	160000	83.3017	98.9586
1	67100	67200	188.356	38.8544		2	441000	442000	4.76078	232.938		11	160000	170000	379.159	101.29
1	67200	67300	292.213	26.1942		2	442000	443000	7.54119	57.8079		11	170000	180000	40.5804	70.136
1	67300	67400	332.722	30.3693		2	443000	444000	11.7719	69.5753		11	180000	190000	25.6113	103.401
1	67400	67500	367.688	27.7133		2	444000	445000	22.9664	107.016		11	190000	200000	16.1552	96.4884
1	67500	67600	341.71	58.7965		2	445000	446000	11.4595	49.23		11	200000	210000	77.0818	85.233
1	67600	67700	363.496	53.0765		2	446000	447000	15.8345	45.3476		11	210000	220000	20.3646	87.1571
1	67700	67800	261.033	66.6876		2	447000	448000	16.7512	144.289		11	220000	230000	22.2801	87.5942
1	67800	67900	37.0461	113.413		2	448000	449000	8.68443	59.2155		11	230000	240000	20.5373	94.1797
1	67900	68000	0.323001	225.141		2	449000	450000	11.2319	118.145		11	240000	250000	98.1239	63.2878
1	68000	68100	0.432001	192.353		2	450000	451000	9.87947	65.9135		11	250000	260000	121.266	71.8083
1	68100	68200	0.430001	110.006		2	451000	452000	26.1694	69.9697		11	260000	270000	12.954	94.4558
1	68200	68300	0.358001	148.306		2	452000	453000	98.9602	88.665		11	270000	280000	20.6121	99.3062
1	68300	68400	0.644002	120.106		2	453000	454000	42.0821	119.632		11	280000	290000	138.523	88.5714
1	68400	68500	1.096	2.90603		2	454000	455000	13.2294	106.305		11	290000	300000	34.1061	86.5443
1	68500	68600	0.708002	12.9541		2	455000	456000	33.8881	43.137		11	300000	310000	6.10677	90.6124
1	68600	68700	17.1311	121.409		2	456000	457000	32.3163	34.3884		11	310000	320000	37.2871	84.5544
1	68700	68800	168.632	32.6553		2	457000	458000	50.5988	64.3029		11	320000	330000	608.623	82.2103
1	68800	68900	179.049	68.5206		2	458000	459000	29.2448	101.861		11	330000	340000	190.943	75.7425
1	68900	69000	135.831	84.8178		2	459000	460000	29.952	43.2076		11	340000	350000	9.70649	84.6263
1	69000	69100	71.5782	18.8192		2	460000	461000	7.7994	114.866		11	350000	360000	18.323	77.354
1	69100	69200	10.038	56.2195		2	461000	462000	72.414	80.7209		11	360000	370000	35.2827	75.8031
1	69200	69300	27.6331	38.4893		2	462000	463000	32.9319	149.059		11	370000	380000	32.6078	79.7565
1	69300	69400	44.5282	24.3122		2	463000	464000	79.8464	22.2482		11	380000	390000	33.2665	77.843
1	69400	69500	71.9512	53.7135		2	464000	465000	56.1418	20.4887		11	390000	400000	24.4614	73.2679
1	69500	69600	31.5571	42.5564		2	465000	466000	40.9939	55.5158		11	400000	410000	30.9781	74.3828
1	69600	69700	0.558002	205.986		2	466000	467000	0.889534	66.7529		11	410000	420000	22.8573	56.8982
1	69700	69800	1.288	23.4822		2	467000	468000	15.5683	86.7021		11	420000	430000	23.0831	89.1806
1	69800	69900	1.89101	40.2704		2	468000	469000	14.9246	44.6617		11	430000	440000	85.6711	100.646
1	69900	70000	1.77201	86.7538		2	469000	470000	29.0252	65.9082		11	440000	450000	33.3232	95.9509
1	70000	70100	2.01001	67.0366		2	470000	471000	42.2822	50.869		11	450000	460000	10.5982	76.295
1	70100	70200	2.24601	48.4704		2	471000	472000	79.0513	38.5742		11	460000	470000	57.7849	87.8669
1	70200	70300	2.16001	139.246		2	472000	473000	45.9257	38.9488		11	470000	480000	23.0691	87.3852
1	70300	70400	2.80101	125.386		2	473000	474000	69.1699	47.3503		11	480000	490000	16.3785	82.0902
1	70400	70500	5.15702	100.944		2	474000	475000	2.5894	136.478		11	490000	500000	13.3966	70.181
1	70500	70600	5.87802	62.9176		2	475000	476000	5.2098	44.2206		11	500000	510000	15.5776	65.4245
1	70600	70700	4.52402	44.3104		2	476000	477000	2.10988	62.9102		11	510000	520000	166.788	78.4275
1	70700	70800	5.65402	22.2852		2	477000	478000	672.102	71.3343		11	520000	530000	142.996	76.6893
1	70800	70900	8.07103	58.2495		2	478000	479000	8339.29	41.4309		11	530000	540000	7.42585	90.5927
1	70900	71000	8.63803	18.2012		2	479000	480000	80.2169	103.169		11	540000	550000	8.18601	58.5174
1	71000	71100	7.23302	99.7529		2	480000	481000	9.26685	93.8347		11	550000	560000	156.154	106.48
1	71100	71200	3.30601	18.6982		2	481000	482000	183.308	169.492		11	560000	570000	19.8009	68.7286
1	71200	71300	2.14201	41.0374		2	482000	483000	196.997	61.6929		11	570000	580000	38.0593	81.9286
1	71300	71400	2.33701	94.7359		2	483000	484000	35.4254	125.682		11	580000	590000	14.7959	80.3259
1	71400	71500	2.51901	311.81		2	484000	485000	22.1175	111.812		11	590000	600000	20.0994	84.9377
1	71500	71600	2.45801	463.547		2	485000	486000	5.54981	60.0951		11	600000	610000	17.9704	90.85
1	71600	71700	3.16501	295.961		2	486000	487000	6.72285	83.3069		11	610000	620000	108.017	92.4698
1	71700	71800	431.114	90.7888		2	487000	488000	31.4394	53.8332		11	620000	630000	18.735	81.0234
1	71800	71900	4784.26	28.4643		2	488000	489000	28.3971	204.553		11	630000	640000	17.1478	93.9101
1	71900	72000	9862.38	32.9113		2	489000	490000	89.6732	55.8084		11	640000	650000	9.11942	84.4557
1	72000	72100	11172.6	41.7474		2	490000	491000	39.5684	100.723		11	650000	660000	5.74781	110.296
1	72100	72200	5285.77	33.9883		2	491000	492000	281.021	116.944		12	0	10000	18.5793	79.4263
1	72200	72300	2628.62	27.3272		2	492000	493000	363.969	84.1112		12	10000	20000	11.4206	67.7853
1	72300	72400	2554.18	24.1472		2	493000	494000	2.6114	76.9535		12	20000	30000	5.74887	132.866
1	72400	72500	2172.15	44.8974		2	494000	495000	4.45607	107.718		12	30000	40000	18.5193	112.676
1	72500	72600	3545.68	38.6284		2	495000	496000	31.7318	76.4582		12	40000	50000	159.369	77.418
1	72600	72700	6135.07	42.3464		2	496000	497000	16.7469	76.5985		12	50000	60000	43.0918	91.9584
1	72700	72800	8934.65	45.1164		2	497000	498000	3.24762	74.9017		12	60000	70000	83.9997	77.6982
1	72800	72900	11939.4	41.7324		2	498000	499000	8.21241	49.2213		12	70000	80000	13.1138	66.8508
1	72900	73000	9519.99	58.9065		2	499000	5e+05	14.6372	88.5211		12	80000	90000	61.2187	80.4945
1	73000	73100	4461.5	54.8025		2	5e+05	501000	12.149	40.9853		12	90000	100000	269.992	98.2688
1	73100	73200	3315.99	62.4366		2	501000	502000	20.8671	95.7528		12	100000	110000	25.251	77.3331
1	73200	73300	1234.41	95.5149		2	502000	503000	50.1992	49.0694		12	110000	120000	50.3938	71.0123
1	73300	73400	54.7152	145.59		2	503000	504000	31.8543	44.9155		12	120000	130000	36.5536	86.346
1	73400	73500	5.25102	153.949		2	504000	505000	16.207	90.9901		12	130000	140000	22.401	68.8976
1	73500	73600	0.622002	298.523		2	505000	506000	21.8341	72.5389		12	140000	150000	8.07702	76.6348
1	73600	73700	0.317001	109.522		2	506000	507000	8.34502	46.4912		12	150000	160000	14.6276	116.183
1	73700	73800	0.878003	297.444		2	507000	508000	10.7863	39.1051		12	160000	170000	22.3281	84.9857
1	73800	73900	1.57201	92.4658		2	508000	509000	5.99173	46.343		12	170000	180000	13.4994	83.7679
1	73900	74000	3.35801	134.367		2	509000	510000	8.28131	54.0037		12	180000	190000	25.5415	80.8149
1	74000	74100	2.82601	49.2144		2	510000	511000	10.7287	58.2001		12	190000	200000	422.576	72.2892
1	74100	74200	2.13701	129.619		2	511000	512000	7.55969	75.0166		12	200000	210000	95.5391	80.9076
1	74200	74300	4.51602	35.4853		2	512000	513000	8.91574	138.703		12	210000	220000	524.496	75.1436
1	74300	74400	5.77802	109.02		2	513000	514000	23.4027	101.543		12	220000	230000	28.9214	97.9445
1	74400	74500	4.70502	111.124		2	514000	515000	3.26982	62.3566		12	230000	240000	1471.53	77.7866
1	74500	74600	3.81001	159.481		2	515000	516000	24.0071	98.4471		12	240000	250000	137.162	79.0021
1	74600	74700	2.09701	158.35		2	516000	517000	66.9774	53.4604		12	250000	260000	55.4898	66.0309
1	74700	74800	1.468	64.2666		2	517000	518000	37.0205	118.628		12	260000	270000	117.801	86.9333
1	74800	74900	1.76801	160.7		2	518000	519000	28.2628	67.1907		12	270000	280000	27.7428	69.8542
1	74900	75000	21.8891	237.346		2	519000	520000	28.451	51.994		12	280000	290000	164.129	80.3696
1	75000	75100	33.3121	240.287		2	520000	521000	22.3732	52.2245		12	290000	300000	15.9044	71.4428
1	75100	75200	22.9151	58.4885		2	521000	522000	24.7747	39.9079		12	300000	310000	12.0369	81.7348
1	75200	75300	31.5701	155.674		2	522000	523000	21.0027	39.6803		12	310000	320000	20.2456	60.1268
1	75300	75400	32.5401	43.0354		2	523000	524000	46.476	33.2067		12	320000	330000	21.8015	86.2957
1	75400	75500	60.1252	80.2907		2	524000	525000	38.5372	37.2985		12	330000	340000	19.023	76.802
1	75500	75600	63.4642	60.5545		2	525000	526000	31.5914	32.792		12	340000	350000	19.8856	112.646
1	75600	75700	84.0503	36.2433		2	526000	527000	37.2844	100.013		12	350000	360000	28.4349	49.9302
1	75700	75800	69.4532	85.3508		2	527000	528000	8.73453	66.2967		12	360000	370000	502.827	69.3878
1	75800	75900	37.2951	52.9525		2	528000	529000	12.7934	149.178		12	370000	380000	176.319	74.7331
1	75900	76000	11.708	22.7592		2	529000	530000	40.0004	35.5506		12	380000	390000	73.2126	87.1538
1	76000	76100	15.4131	70.6766		2	530000	531000	21.8459	92.0018		12	390000	400000	12.1574	87.2331
1	76100	76200	9.72603	18.3982		2	531000	532000	94.5133	58.2175		12	400000	410000	20.2785	56.356
1	76200	76300	0.0880003	706.846		2	532000	533000	33.0181	112.714		12	410000	420000	12.5496	88.3488
1	76300	76400	1.215	276.465		2	533000	534000	3.49693	125.853		12	420000	430000	21.1743	70.8887
1	76400	76500	32.5801	11.5561		2	534000	535000	7.8581	44.3871		12	430000	440000	14.5736	91.8869
1	76500	76600	102.028	28.3593		2	535000	536000	65.352	82.862		12	440000	450000	223.204	94.043
1	76600	76700	137.963	104.348		2	536000	537000	15.3578	112.775		12	460000	470000	191.825	8.15379
1	76700	76800	146.922	20.2882		2	537000	538000	3.67194	83.0474		12	470000	480000	414.359	63.0635
1	76800	76900	91.9383	58.0385		2	538000	539000	0.52022	49.0764		12	480000	490000	158.479	64.5117
1	76900	77000	41.0011	15.2551		2	539000	540000	4.34446	112.848		12	490000	500000	64.8841	64.3916
1	77000	77100	61.1382	52.4675		2	540000	541000	196.509	58.8944		12	500000	510000	39.1517	78.6084
1	77100	77200	115.945	53.1665		2	541000	542000	5.54781	79.5136		12	510000	520000	79.8817	68.415
1	77200	77300	175.367	21.3562		2	542000	543000	13.149	56.6738		12	520000	530000	46.5511	84.6464
1	77300	77400	191.173	55.7015		2	543000	544000	14.5662	50.717		12	530000	540000	26.4986	81.6603
1	77400	77500	266.973	27.6943		2	544000	545000	6.99476	79.4612		12	540000	550000	78.2353	83.1394
1	77500	77600	308.571	25.1352		2	545000	546000	65.4371	83.4587		12	550000	560000	46.1302	74.2998
1	77600	77700	224.215	43.7804		2	546000	547000	10.8342	121.184		12	560000	570000	13.3159	81.8334
1	77700	77800	205.615	17.1252		2	547000	548000	20.9009	135.192		12	570000	580000	41.3383	96.1652
1	77800	77900	149.855	31.8583		2	548000	549000	69.4562	75.4888		12	580000	590000	19.8248	73.1976
1	77900	78000	122.821	36.7633		2	549000	550000	7.27728	139.971		12	590000	600000	395.565	62.4865
1	78000	78100	165.81	25.9052		2	550000	551000	10.4554	78.9179		12	600000	610000	11.0442	74.5275
1	78100	78200	206.769	42.0144		2	551000	552000	34.8224	53.6407		12	610000	620000	18.4415	75.976
1	78200	78300	168.3	34.1093		2	552000	553000	40.5418	48.2816		12	620000	630000	36.4091	82.2268
1	78300	78400	168.425	40.5134		2	553000	554000	10.5131	136.507		12	630000	640000	415.348	62.2348
1	78400	78500	137.803	47.5394		2	554000	555000	12.4373	84.1176		12	640000	650000	21.0294	82.7969
1	78500	78600	114.524	26.1242		2	555000	556000	6.92076	71.6848		12	650000	660000	372.146	75.9805
1	78600	78700	157.967	34.4323		2	556000	557000	125.378	49.7484		12	660000	670000	55.8493	86.4063
1	78700	78800	148.847	58.1575		2	557000	558000	111.925	62.2499		12	670000	680000	10.8901	89.824
1	78800	78900	199.495	40.3864		2	558000	559000	53.4202	182.58		12	680000	690000	11.7476	84.8662
1	78900	79000	248.582	37.8503		2	559000	560000	104.048	121.245		12	690000	700000	16.1193	93.5732
1	79000	79100	256.068	51.3755		2	560000	561000	47.3952	59.1927		12	700000	710000	68.4243	67.9668
1	79100	79200	223.875	54.3435		2	561000	562000	7.18027	87.5523		12	710000	720000	46.405	90.6162
1	79200	79300	153.128	56.2665		2	562000	563000	14.6394	103.898		12	720000	730000	115.765	84.1365
1	79300	79400	128.094	51.9755		2	563000	564000	453.498	54.9436		12	730000	740000	191.417	67.5997
1	79400	79500	75.5993	61.6476		2	564000	565000	348.775	68.7282		12	740000	750000	15.6711	70.9139
1	79500	79600	9.33003	305.847		2	565000	566000	16.6765	101.789		12	750000	760000	20.6838	73.5538
1	79600	79700	0.235001	569.919		2	566000	567000	20.1545	62.7696		12	760000	770000	13.6941	93.5231
1	79700	79800	2.43201	46.6064		2	567000	568000	8.72833	76.7625		12	770000	780000	10.5138	79.4618
1	79800	79900	3.11501	107.825		2	568000	569000	7.932	115.705		12	780000	790000	121.867	70.5628
1	79900	80000	3.56901	144.853		2	569000	570000	14.9401	87.772		12	790000	800000	62.8176	91.7899
1	80000	80100	2.01801	46.7634		2	570000	571000	61.7678	49.4509		12	800000	810000	189.644	70.6815
1	80100	80200	3.13801	57.6735		2	571000	572000	10.0093	182.745		12	810000	820000	265.264	62.4463
1	80200	80300	4.20401	108.603		2	572000	573000	7.60649	115.422		12	820000	830000	58.5651	86.1603
1	80300	80400	4.33701	71.5966		2	573000	574000	10.969	85.4515		12	830000	840000	168.781	81.1152
1	80400	80500	3.32101	164.399		2	574000	575000	24.4067	103.818		12	840000	850000	24.5617	85.0473
1	80500	80600	4.60702	57.4305		2	575000	576000	20.6363	42.478		12	850000	860000	51.5985	90.2223
1	80600	80700	10.66	262.063		2	576000	577000	7.10667	128.981		12	860000	870000	37.3384	69.026
1	80700	80800	10.625	60.1915		2	577000	578000	15.6686	52.0998		12	870000	880000	58.3019	81.4642
1	80800	80900	7.85903	137.802		2	578000	579000	26.021	131.648		12	880000	890000	13.3511	69.0187
1	80900	81000	10.761	43.2834		2	579000	580000	48.6597	54.4526		12	890000	900000	71.6705	70.8861
1	81000	81100	28.8721	101.865		2	580000	581000	49.2138	29.7291		12	900000	910000	99.6337	92.5527
1	81100	81200	43.0191	31.4363		2	581000	582000	71.6851	76.2205		12	910000	920000	19.9021	71.8118
1	81200	81300	35.7991	74.2187		2	582000	583000	37.9611	89.385		12	920000	930000	21.3758	66.0273
1	81300	81400	29.0101	32.3433		2	583000	584000	5.1954	151.843		12	930000	940000	55.8123	68.8928
1	81400	81500	28.5811	125.684		2	584000	585000	26.2759	80.5502		12	940000	950000	683.633	80.699
1	81500	81600	25.5871	124.446		2	585000	586000	54.7548	54.0729		12	950000	960000	53.1383	73.0442
1	81600	81700	28.3411	47.6324		2	586000	587000	14.1527	85.234		12	960000	970000	15.4757	67.7773
1	81700	81800	27.6401	75.0997		2	587000	588000	14.8983	46.3509		12	970000	980000	269.657	84.7513
1	81800	81900	18.6851	85.8258		2	588000	589000	16.9862	36.21		12	980000	990000	165.817	76.3554
1	81900	82000	7.25302	60.1485		2	589000	590000	6.10553	70.7536		12	990000	1000000	28.0535	54.8095
1	82000	82100	14.8501	275.133		2	590000	591000	2.91121	35.9099		12	1000000	1010000	41.2444	93.6178
1	82100	82200	18.9761	50.7725		2	591000	592000	275.548	125.59		12	1010000	1020000	103.894	78.3381
1	82200	82300	15.8711	138.364		2	592000	593000	196.741	68.395		12	1020000	1030000	134.118	83.8254
1	82300	82400	11.685	29.6563		2	593000	594000	13.2941	64.8525		12	1030000	1040000	78.7889	110.7
1	82400	82500	4.17001	62.0406		2	594000	595000	12.838	80.1177		12	1040000	1050000	72.2143	72.5186
1	82500	82600	0.960003	78.7817		2	595000	596000	1.69576	83.8655		12	1050000	1060000	15.8058	120.97
1	82600	82700	0.375001	470.675		2	596000	597000	33.8638	46.0926		12	1060000	1070000	15.6534	85.3409
1	82700	82800	8.04103	19.9652		2	597000	598000	1.14184	95.9103		13	0	10000	18.2159	75.1987
1	82800	82900	10.597	75.2767		2	598000	599000	1.18484	124.894		13	10000	20000	83.1409	124.248
1	82900	83000	8.89303	91.2808		2	599000	6e+05	17.779	47.7995		13	20000	30000	137.321	108.798
1	83000	83100	10.8	118.928		2	6e+05	601000	0.167206	164.534		13	30000	40000	26.373	86.0895
1	83100	83200	9.83003	169.122		2	601000	602000	3.56834	50.9931		13	40000	50000	28.0321	96.6575
1	83200	83300	10.389	29.9133		2	602000	603000	31.6941	108.807		13	50000	60000	32.3607	113.206
1	83300	83400	10.377	121.882		2	603000	604000	32.6216	70.5593		13	60000	70000	32.2583	76.1401
1	83400	83500	16.9661	104.018		2	604000	605000	277.504	90.9925		13	70000	80000	15.192	80.9082
1	83500	83600	20.1381	130.343		2	605000	606000	707.489	66.1884		13	80000	90000	28.9105	73.3146
1	83600	83700	14.8371	69.1496		2	606000	607000	559.901	65.9704		13	90000	100000	28.5335	82.0733
1	83700	83800	11.271	39.6344		2	607000	608000	251.61	135.792		13	100000	110000	16.015	67.3891
1	83800	83900	11.086	90.0758		2	608000	609000	15.7235	71.5708		13	110000	120000	56.9264	92.482
1	83900	84000	9.43003	47.8874		2	609000	610000	14.4451	190.35		13	120000	130000	127.405	73.5807
1	84000	84100	7.89803	79.8487		2	610000	611000	8.82293	100.182		13	130000	140000	20.1608	76.5299
1	84100	84200	10.001	72.4347		2	611000	612000	13.111	113.357		13	140000	150000	131.571	91.2196
1	84200	84300	16.0301	34.9273		2	612000	613000	893.278	66.9784		13	150000	160000	41.7385	63.1243
1	84300	84400	13.41	101.412		2	613000	614000	721.881	66.1007		13	160000	170000	56.2883	86.3784
1	84400	84500	7.80503	48.2914		2	614000	615000	6.01823	136.642		13	170000	180000	28.2087	74.7186
1	84500	84600	4.47602	255.346		2	615000	616000	15.2781	102.903		13	180000	190000	525.684	72.4487
1	84600	84700	5.69202	112.442		2	616000	617000	22.8677	48.8053		13	190000	200000	412.669	83.9569
1	84700	84800	17.0301	121.961		2	617000	618000	30.6147	47.3294		13	200000	210000	346.794	94.0508
1	84800	84900	14.562	37.5593		2	618000	619000	33.8426	79.8693		13	210000	220000	22.5483	72.0942
1	84900	85000	13.793	101.635		2	619000	620000	43.7701	48.9033		13	220000	230000	183.897	82.3922
1	85000	85100	16.0291	29.2013		2	620000	621000	15.1508	124.386		13	230000	240000	24.6513	91.0085
1	85100	85200	17.4801	97.9389		2	621000	622000	22.2661	44.2622		13	240000	250000	53.1992	70.1133
1	85200	85300	31.1591	50.1385		2	622000	623000	16.3844	53.6919		13	250000	260000	50.1758	86.4681
1	85300	85400	35.8321	77.7897		2	623000	624000	20.9841	95.6748		13	260000	270000	21.2305	89.3134
1	85400	85500	31.5191	113.19		2	624000	625000	11.0521	84.3112		13	270000	280000	24.7594	91.5553
1	85500	85600	23.5381	74.8337		2	625000	626000	7.05107	111.52		13	280000	290000	68.0883	67.3437
1	85600	85700	31.6601	33.6613		2	626000	627000	25.4196	39.3331		13	290000	300000	78.1203	83.7454
1	85700	85800	25.4031	41.5164		2	627000	628000	14.997	35.4092		13	300000	310000	43.354	81.9262
1	85800	85900	15.8911	59.5225		2	628000	629000	15.8051	44.1912		13	310000	320000	10.9831	80.8072
1	85900	86000	21.5491	45.4844		2	629000	630000	23.9493	89.1049		13	320000	330000	13.2414	94.5761
1	86000	86100	19.0291	25.7642		2	630000	631000	28.4843	42.1418		13	330000	340000	8.80521	73.225
1	86100	86200	16.4111	59.5075		2	631000	632000	12.6727	58.6194		13	340000	350000	21.0024	102.803
1	86200	86300	17.8881	125.488		2	632000	633000	19.9646	109.23		13	350000	360000	410.035	93.1381
1	86300	86400	21.1151	22.8582		2	633000	634000	26.2996	172.893		13	360000	370000	267.055	60.5579
1	86400	86500	14.175	39.7954		2	634000	635000	88.7563	117.999		13	370000	380000	506.996	75.3149
1	86500	86600	8.35003	35.1443		2	635000	636000	16.9023	106.393		13	380000	390000	18.7637	65.9519
1	86600	86700	13.803	72.6467		2	636000	637000	25.3983	125.554		13	390000	400000	30.767	95.4503
1	86700	86800	19.2461	125.759		2	637000	638000	22.1566	63.343		13	400000	410000	18.8755	84.5451
1	86800	86900	29.5681	11.1811		2	638000	639000	31.1831	44.8688		13	410000	420000	29.8261	105.481
1	86900	87000	23.8201	52.9945		2	639000	640000	20.544	49.8801		13	420000	430000	32.6928	78.5433
1	87000	87100	7.64703	20.2562		2	640000	641000	31.3044	43.0843		13	430000	440000	13.8437	77.7577
1	87100	87200	0	472.792		2	641000	642000	53.471	45.7228		13	440000	450000	25.7681	83.8317
1	87200	87300	8.47603	411.866		2	642000	643000	21.5253	109.369		13	450000	460000	23.3132	84.6698
1	87300	87400	34.7041	48.9654		2	643000	644000	17.7106	25.1686		13	460000	470000	20.429	105.373
1	87400	87500	36.8761	46.1954		2	644000	645000	13.2586	53.8662		13	470000	480000	18.437	71.7779
1	87500	87600	49.1862	166.046		2	645000	646000	6.79286	107.137		13	480000	490000	83.491	63.0059
1	87600	87700	34.8171	57.5725		2	646000	647000	8.94684	54.798		13	490000	500000	77.7177	97.0812
1	87700	87800	21.3661	107.165		2	647000	648000	16.5277	79.5206		13	500000	510000	103.126	62.3797
1	87800	87900	34.8011	180.842		2	648000	649000	38.3554	37.2595		13	510000	520000	59.5011	69.1634
1	87900	88000	78.2033	101.29		2	649000	650000	45.3513	38.4795		13	520000	530000	16.8966	67.4971
1	88000	88100	100.3	84.1698		2	650000	651000	21.7143	91.92		13	530000	540000	27.6971	92.1144
1	88100	88200	103.929	46.1274		2	651000	652000	62.5265	72.3469		13	540000	550000	20.3132	73.1068
1	88200	88300	74.5143	43.9914		2	652000	653000	84.8335	60.244		13	550000	560000	167.376	79.2979
1	88300	88400	75.7283	46.4784		2	653000	654000	20.1517	181.625		13	560000	570000	25.5367	91.5888
1	88400	88500	70.2922	52.8185		2	654000	655000	25.3134	48.5885		13	570000	580000	13.5753	103.964
1	88500	88600	65.8492	91.2168		2	655000	656000	8.73653	92.6387		13	580000	590000	14.8112	66.4975
1	88600	88700	48.4582	45.6374		2	656000	657000	14.0269	49.4993		13	590000	600000	15.8365	76.128
1	88700	88800	46.4592	35.5473		2	657000	658000	6.62555	157.155		13	600000	610000	79.021	75.4177
1	88800	88900	31.2971	41.7904		2	658000	659000	41.2295	57.6433		13	610000	620000	13.8055	86.5389
1	88900	89000	28.2161	33.5003		2	659000	660000	55.3904	31.8998		13	620000	630000	175.714	90.4379
1	89000	89100	51.7982	39.7184		2	660000	661000	114.359	31.559		13	630000	640000	150.439	77.5525
1	89100	89200	74.3733	27.5392		2	661000	662000	95.9497	64.9624		13	640000	650000	17.0247	70.4712
1	89200	89300	47.0042	30.1293		2	662000	663000	13.0343	124.948		13	650000	660000	134.025	80.5992
1	89300	89400	25.3781	40.1144		2	663000	664000	27.0872	33.0695		13	660000	670000	87.7042	84.4334
1	89400	89500	15.7321	29.0263		2	664000	665000	20.3118	112.04		13	670000	680000	131.923	64.8313
1	89500	89600	43.3481	26.6102		2	665000	666000	200.889	56.8993		13	680000	690000	16.4371	71.5229
1	89600	89700	73.2192	44.1264		2	666000	667000	85.9744	110.5		13	690000	700000	24.019	72.1675
1	89700	89800	63.6752	25.8432		2	667000	668000	54.3923	37.1086		13	700000	710000	42.1526	61.0327
1	89800	89900	55.1622	25.0252		2	668000	669000	16.1144	73.5353		13	710000	720000	26.8125	72.1077
1	89900	90000	46.5642	51.8585		2	669000	670000	30.2604	50.593		13	720000	730000	47.803	69.9617
1	90000	90100	49.3962	27.2902		2	670000	671000	24.3084	164.082		13	730000	740000	78.0896	101.74
1	90100	90200	71.6712	45.5414		2	671000	672000	30.9776	39.7023		13	740000	750000	36.6067	99.2582
1	90200	90300	62.1072	32.9313		2	672000	673000	40.6794	44.5984		13	750000	760000	107.585	81.0932
1	90300	90400	60.9792	37.2513		2	673000	674000	28.6622	68.8248		13	760000	770000	373.385	79.1256
1	90400	90500	47.3092	38.4343		2	674000	675000	15.3505	91.7472		13	770000	780000	46.0722	88.5681
1	90500	90600	25.4621	25.8712		2	675000	676000	8.41342	197.535		13	780000	790000	33.1994	88.4652
1	90600	90700	60.4362	38.5673		2	676000	677000	36.4443	92.1416		13	790000	800000	31.4953	64.8541
1	90700	90800	73.0232	27.7563		2	677000	678000	47.4966	45.2819		13	800000	810000	21.0404	99.6574
1	90800	90900	75.0413	33.0863		2	678000	679000	53.0442	64.6523		13	810000	820000	39.6868	61.6748
1	90900	91000	48.0842	53.2255		2	679000	680000	42.3665	123.347		13	820000	830000	28.1839	63.3279
1	91000	91100	11.855	22.1132		2	680000	681000	1853.54	126.022		13	830000	840000	9.43177	90.7552
1	91100	91200	14.8971	36.3733		2	681000	682000	8377.7	105.661		13	840000	850000	14.5121	87.9517
1	91200	91300	68.2862	55.6315		2	682000	683000	12.9112	53.8199		13	850000	860000	49.1929	89.766
1	91300	91400	85.6423	33.5843		2	683000	684000	9.30375	130.269		13	860000	870000	81.4758	104.069
1	91400	91500	76.0443	32.5053		2	684000	685000	12.0772	114.955		13	870000	880000	167.108	73.0235
1	91500	91600	51.0102	94.3809		2	685000	686000	48.005	50.2035		13	880000	890000	115.719	73.1513
1	91600	91700	59.1252	26.1212		2	686000	687000	47.7898	60.0533		13	890000	900000	78.4582	84.6634
1	91700	91800	61.7862	26.1512		2	687000	688000	14.6331	42.4171		13	900000	910000	42.0326	109.915
1	91800	91900	48.3982	42.6334		2	688000	689000	13.5849	47.161		13	910000	920000	19.2083	87.6064
1	91900	92000	71.3002	27.1202		2	689000	690000	23.5749	54.9077		14	0	10000	26.276	76.5638
1	92000	92100	93.3613	63.6116		2	690000	691000	19.598	55.2331		14	10000	20000	6.98155	126.875
1	92100	92200	105.23	66.7426		2	691000	692000	16.3571	84.1813		14	20000	30000	11.4511	81.0292
1	92200	92300	89.3973	49.5354		2	692000	693000	6.01093	58.3638		14	30000	40000	35.6903	83.5776
1	92300	92400	66.6712	253.202		2	693000	694000	9.67277	46.8124		14	40000	50000	17.0285	102.193
1	92400	92500	36.6661	24.9392		2	694000	695000	9.19035	93.6722		14	50000	60000	30.1017	83.7576
1	92500	92600	2.86101	409.827		2	695000	696000	62.2451	45.2654		14	60000	70000	102.765	83.1197
1	92600	92700	1.287	8.32908		2	696000	697000	64.9799	46.8244		14	70000	80000	22.1174	61.5228
1	92700	92800	0.572002	26.2402		2	697000	698000	47.8688	87.124		14	80000	90000	14.0873	93.7446
1	92800	92900	1.79801	83.9058		2	698000	699000	16.6157	99.8803		14	90000	100000	480.391	62.336
1	92900	93000	9.23603	37.3333		2	699000	7e+05	34.895	65.8117		14	100000	110000	241.459	94.6812
1	93000	93100	17.8561	23.3092		2	7e+05	701000	1.66866	100.189		14	110000	120000	107.595	92.5758
1	93100	93200	23.5941	46.9994		2	701000	702000	1.93817	59.967		14	120000	130000	14.6889	69.4756
1	93200	93300	25.4761	18.6592		2	702000	703000	5.53901	72.5392		14	130000	140000	35.1391	48.4543
1	93300	93400	19.4471	78.3477		2	703000	704000	19.6099	60.6899		14	140000	150000	27.203	79.8095
1	93400	93500	18.6861	33.7833		2	704000	705000	38.4151	128.495		14	150000	160000	13.1339	86.3814
1	93500	93600	18.6401	23.5292		2	705000	706000	30.9468	76.5638		14	160000	170000	25.5902	83.1179
1	93600	93700	14.367	70.3586		2	706000	707000	8.78913	214.544		14	170000	180000	25.9514	77.6488
1	93700	93800	20.1291	24.5992		2	707000	708000	4.64808	134.512		14	180000	190000	54.0521	84.6741
1	93800	93900	17.9411	40.4664		2	708000	709000	11.4406	67.8212		14	190000	200000	50.1754	62.9534
1	93900	94000	6.96902	50.1455		2	709000	710000	27.3216	49.4929		14	200000	210000	44.6859	83.5604
1	94000	94100	4.62602	65.5686		2	710000	711000	21.1094	51.154		14	210000	220000	16.6186	89.7033
1	94100	94200	6.20002	76.5827		2	711000	712000	19.2642	170.964		14	220000	230000	12.7671	94.4153
1	94200	94300	7.70003	45.3304		2	712000	713000	27.3205	70.0311		14	230000	240000	124.88	79.4068
1	94300	94400	8.38803	93.7598		2	713000	714000	39.2598	50.5194		14	240000	250000	14.9467	79.2055
1	94400	94500	2.33001	88.5858		2	714000	715000	18.0135	128.669		14	250000	260000	264.308	77.5143
1	94500	94600	0.477002	530.607		2	715000	716000	33.4321	54.7044		14	260000	270000	25.7917	71.9691
1	94600	94700	12.312	94.4899		2	716000	717000	61.2616	105.863		14	270000	280000	52.7818	66.0492
1	94700	94800	24.2051	124.189		2	717000	718000	337.137	53.6481		14	280000	290000	134.596	91.335
1	94800	94900	22.3161	47.3184		2	718000	719000	24.336	124.87		14	290000	300000	32.8584	72.6713
1	94900	95000	21.3741	113.651		2	719000	720000	2.6878	69.1864		14	300000	310000	59.768	84.1544
1	95000	95100	13.769	202.917		2	720000	721000	1.63126	87.6472		14	310000	320000	15.0619	70.9924
1	95100	95200	12.492	31.8173		2	721000	722000	10.3259	130.821		14	320000	330000	17.9495	69.8314
1	95200	95300	14.716	153.178		2	722000	723000	18.8043	155.687		14	330000	340000	104.013	85.0961
1	95300	95400	11.67	34.9963		2	723000	724000	19.8159	104.804		14	340000	350000	33.832	82.7155
1	95400	95500	10.071	177.568		2	724000	725000	10.3679	184.388		14	350000	360000	99.4362	97.8736
1	95500	95600	34.3411	73.8547		2	725000	726000	14.7606	40.7717		14	360000	370000	48.3578	71.6575
1	95600	95700	34.5861	345.893		2	726000	727000	7.45938	84.9156		14	370000	380000	57.1555	84.1533
1	95700	95800	23.9071	107.751		2	727000	728000	54.1001	74.7211		14	380000	390000	17.1502	91.5628
1	95800	95900	17.5721	131.747		2	728000	729000	4.63638	145.475		14	390000	400000	38.1361	80.6574
1	95900	96000	23.2821	96.0869		2	729000	730000	15.1335	97.1084		14	400000	410000	20.816	64.9777
1	96000	96100	20.3721	117.19		2	730000	731000	12.16	166.175		14	410000	420000	52.8881	83.0315
1	96100	96200	19.4691	82.2997		2	731000	732000	9.80127	58.6873		14	420000	430000	82.7535	70.4817
1	96200	96300	15.0711	40.0854		2	732000	733000	14.923	87.0045		14	430000	440000	20.2602	76.4353
1	96300	96400	13.85	48.8944		2	733000	734000	31.4178	54.3309		14	440000	450000	55.3138	77.1367
1	96400	96500	25.0251	49.0004		2	734000	735000	23.6539	157.538		14	450000	460000	20.0339	79.2779
1	96500	96600	42.2041	57.4805		2	735000	736000	15.3135	92.9796		14	460000	470000	34.8975	86.3269
1	96600	96700	39.0631	46.8684		2	736000	737000	98.6841	112.154		14	470000	480000	39.3977	76.4464
1	96700	96800	31.8471	54.8885		2	737000	738000	125.94	57.492		14	480000	490000	25.7765	81.1509
1	96800	96900	29.6371	26.2622		2	738000	739000	11.9219	104.062		14	490000	500000	161.271	87.4677
1	96900	97000	32.0711	41.6484		2	739000	740000	21.1006	124.804		14	500000	510000	57.2124	72.8776
1	97000	97100	35.2491	36.8703		2	740000	741000	42.0983	62.2274		14	510000	520000	262.374	70.2757
1	97100	97200	22.3831	23.5652		2	741000	742000	21.3493	111.964		14	520000	530000	294.557	76.4748
1	97200	97300	28.3551	40.7774		2	742000	743000	15.8558	108.155		14	530000	540000	30.6222	95.8557
1	97300	97400	32.1001	29.0493		2	743000	744000	6.44094	49.796		14	540000	550000	110.195	83.8742
1	97400	97500	19.1271	30.7523		2	744000	745000	7.01357	149.337		14	550000	560000	27.9072	100.928
1	97500	97600	12.536	36.0423		2	745000	746000	11.6346	64.9631		14	560000	570000	601.944	77.5338
1	97600	97700	10.879	24.1842		2	746000	747000	11.0523	63.0703		14	570000	580000	10.8647	81.8424
1	97700	97800	17.6191	24.4662		2	747000	748000	6.52525	153.078		14	580000	590000	37.0963	87.0229
1	97800	97900	19.4801	47.1934		2	748000	749000	32.8962	70.7662		14	590000	600000	12.8104	76.1954
1	97900	98000	17.3391	27.1402		2	749000	750000	7.9461	134.702		14	600000	610000	39.496	68.7208
1	98000	98100	15.8211	51.7845		2	750000	751000	14.4542	83.0301		14	610000	620000	33.6022	109.725
1	98100	98200	25.8951	27.6953		2	751000	752000	8.18921	110.27		14	620000	630000	26.0782	107.198
1	98200	98300	29.7851	19.5922		2	752000	753000	7.22487	46.1919		14	630000	640000	37.5549	83.656
1	98300	98400	26.1621	40.4184		2	753000	754000	8.0395	62.7944		14	640000	650000	26.7208	97.1381
1	98400	98500	27.5241	25.4852		2	754000	755000	9.86077	57.4301		14	650000	660000	120.556	62.8282
1	98500	98600	39.5651	36.2103		2	755000	756000	8.63563	53.1091		14	660000	670000	98.4416	85.0537
1	98600	98700	29.3501	45.7594		2	756000	757000	10.147	64.2937		14	670000	680000	27.8198	91.8343
1	98700	98800	12.024	33.5483		2	757000	758000	8.45672	96.4257		14	680000	690000	19.252	64.5527
1	98800	98900	9.67203	41.7054		2	758000	759000	28.0088	42.4167		14	690000	700000	31.2062	75.2155
1	98900	99000	22.9191	100.133		2	759000	760000	20.4498	58.375		14	700000	710000	1006.82	80.5886
1	99000	99100	53.3192	48.6154		2	760000	761000	10.6727	145.126		14	710000	720000	30.5721	132.022
1	99100	99200	64.6932	76.4747		2	761000	762000	38.9612	82.2598		14	720000	730000	45.9334	112.417
1	99200	99300	47.4102	39.6684		2	762000	763000	26.9801	55.9021		14	730000	740000	9.40555	98.6116
1	99300	99400	31.1911	72.1117		2	763000	764000	14.0889	58.9994		14	740000	750000	7.61446	111.229
1	99400	99500	51.1012	63.4556		2	764000	765000	12.9627	206.805		14	750000	760000	52.5415	96.3648
1	99500	99600	55.2012	28.3193		2	765000	766000	10.4737	68.7944		14	760000	770000	1.94309	49.7255
1	99600	99700	45.5612	38.1183		2	766000	767000	38.5999	58.0919		14	770000	780000	0.747585	15.7233
1	99700	99800	16.7371	23.0612		2	767000	768000	16.3458	147.824		15	0	10000	6.52776	74.6683
1	99800	99900	0.12	226.945		2	768000	769000	23.493	142.281		15	10000	20000	3.57829	103.154
1	99900	1e+05	0.12	137.024		2	769000	770000	208.778	45.4105		15	20000	30000	31.8169	80.4929
1	1e+05	100100	22.0671	191.683		2	770000	771000	77.7293	110.432		15	30000	40000	53.6854	140.438
1	100100	100200	60.0352	21.0412		2	771000	772000	3.88035	71.6686		15	40000	50000	16.2751	115.102
1	100200	100300	97.9093	74.7707		2	772000	773000	4.81378	60.6032		15	50000	60000	25.9482	90.2395
1	100300	100400	59.2032	38.1163		2	773000	774000	6.52545	93.0543		15	60000	70000	37.7205	81.0414
1	100400	100500	10.586	39.0494		2	774000	775000	111.543	164.816		15	70000	80000	19.9024	81.7049
1	100500	100600	1.88701	74.5787		2	775000	776000	388.121	61.914		15	80000	90000	149.002	93.1428
1	100600	100700	3.05401	32.8203		2	776000	777000	196.906	126.922		15	90000	100000	132.65	83.01
1	100700	100800	7.92103	38.6854		2	777000	778000	59.6362	74.0996		15	100000	110000	14.7447	77.6349
1	100800	100900	32.8491	145.664		2	778000	779000	26.4781	119.364		15	110000	120000	171.203	70.7744
1	100900	101000	70.8272	15.3291		2	779000	780000	23.1506	158.601		15	120000	130000	597.027	98.5579
1	101000	101100	64.6012	102.901		2	780000	781000	15.7264	39.0329		15	130000	140000	39.9834	86.5185
1	101100	101200	17.9851	15.1151		2	781000	782000	11.4793	48.2661		15	140000	150000	19.5371	78.6217
1	101200	101300	0	690.786		2	782000	783000	32.7605	134.21		15	150000	160000	82.8143	73.6034
1	101300	101400	0.201001	301.136		2	783000	784000	29.6314	67.2284		15	160000	170000	197.519	73.7685
1	101400	101500	0.564002	68.6366		2	784000	785000	7.25327	158.229		15	170000	180000	33.0483	57.9348
1	101500	101600	0.877003	96.8299		2	785000	786000	7.66439	180.464		15	180000	190000	15.5803	84.6348
1	101600	101700	4.56702	55.5655		2	786000	787000	4.15136	167.903		15	190000	200000	13.4164	81.2001
1	101700	101800	7.34602	61.2796		2	787000	788000	6.62425	85.575		15	200000	210000	20.4381	76.6133
1	101800	101900	7.73303	72.1807		2	788000	789000	5.12249	182.588		15	210000	220000	46.6909	73.702
1	101900	102000	4.87702	59.9385		2	789000	790000	15.5209	78.8646		15	220000	230000	21.1421	83.0466
1	102000	102100	1.479	92.1458		2	790000	791000	18.7876	55.6419		15	230000	240000	33.8263	77.3219
1	102100	102200	2.99001	35.3603		2	791000	792000	15.4377	116.155		15	240000	250000	12.3332	85.9585
1	102200	102300	8.63303	59.0655		2	792000	793000	16.0618	220.293		15	250000	260000	170.078	87.0766
1	102300	102400	12.427	40.6754		2	793000	794000	20.9313	58.2294		15	260000	270000	41.2772	85.9443
1	102400	102500	15.3891	44.2364		2	794000	795000	20.2696	50.0822		15	270000	280000	21.0518	65.6302
1	102500	102600	22.5041	62.5086		2	795000	796000	10.5051	51.0808		15	280000	290000	28.0676	75.7386
1	102600	102700	18.3291	33.3013		2	796000	797000	12.0808	113.65		15	290000	300000	12.4214	74.7986
1	102700	102800	11.771	38.3773		2	797000	798000	9.47516	84.6458		15	300000	310000	18.4275	64.714
1	102800	102900	11.45	39.3484		2	798000	799000	4.61697	81.0012		15	310000	320000	37.5994	83.7825
1	102900	103000	10.56	92.9118		2	799000	8e+05	1.22725	168.04		15	320000	330000	23.3787	111.93
1	103000	103100	11.06	52.2215		2	8e+05	801000	6.21614	123.769		15	330000	340000	41.2984	110.483
1	103100	103200	11.731	43.2454		2	801000	802000	10.2882	84.6354		15	340000	350000	12.5234	69.2931
1	103200	103300	19.8661	35.1013		2	802000	803000	0.962936	131.618		15	350000	360000	35.9924	60.4169
1	103300	103400	17.6421	27.8953		2	803000	804000	1.59176	48.286		15	360000	370000	17.9386	100.324
1	103400	103500	10.496	41.1804		2	804000	805000	3.22772	90.9418		15	370000	380000	17.6126	93.4709
1	103500	103600	8.30003	25.7972		2	805000	806000	1.84037	102.686		15	380000	390000	56.0136	82.9199
1	103600	103700	9.38703	54.9755		2	806000	807000	4.05145	129.099		15	390000	400000	16.7799	83.8154
1	103700	103800	7.25602	46.2584		2	807000	808000	5.74422	119.88		15	400000	410000	27.2861	87.127
1	103800	103900	10.691	43.7154		2	808000	809000	1.11444	75.7002		15	410000	420000	40.1314	88.4745
1	103900	104000	15.4881	34.2933		2	809000	810000	0.932835	121.511		15	420000	430000	38.1158	79.8448
1	104000	104100	13.907	43.7114		2	810000	811000	25.7671	43.819		15	430000	440000	13.0822	69.6374
1	104100	104200	11.929	27.3292		2	811000	812000	65.4668	63.1403		15	440000	450000	262.684	85.0211
1	104200	104300	12.067	66.5716		2	812000	813000	1.23805	18.5679		15	450000	460000	22.5726	73.8493
1	104300	104400	11.894	31.4973		3	0	1000	0.162906	18.5504		15	460000	470000	5.79075	93.726
1	104400	104500	10.598	28.1293		3	1000	2000	8.87284	46.9407		15	470000	480000	18.0583	76.4161
1	104500	104600	12.457	53.6515		3	2000	3000	26.1103	24.8365		15	480000	490000	41.5518	66.7706
1	104600	104700	11.997	23.3882		3	3000	4000	21.8249	45.8856		15	490000	500000	30.6273	74.3017
1	104700	104800	9.58703	40.3944		3	4000	5000	2.5319	75.6729		15	500000	510000	112.657	74.7387
1	104800	104900	7.08302	99.5449		3	5000	6000	2.26939	38.1563		15	510000	520000	24.1621	81.9295
1	104900	105000	13.3	19.6872		3	6000	7000	2.14628	40.4155		15	520000	530000	39.635	72.5039
1	105000	105100	14.9611	51.2785		3	7000	8000	2.96391	43.1258		15	530000	540000	16.5865	91.9336
1	105100	105200	13.13	56.0535		3	8000	9000	0.627824	44.239		15	540000	550000	29.0694	72.2846
1	105200	105300	12.383	15.9781		3	9000	10000	1.00994	42.7447		15	550000	560000	59.2814	82.5922
1	105300	105400	12.421	32.1393		3	10000	11000	4.54157	50.2431		15	560000	570000	28.3382	75.043
1	105400	105500	9.75903	63.9366		3	11000	12000	5.14199	42.8451		15	570000	580000	364.01	80.6649
1	105500	105600	7.84303	34.4133		3	12000	13000	20.0574	62.3065		15	580000	590000	43.4679	80.4641
1	105600	105700	8.86903	92.2688		3	13000	14000	0.595123	20.2557		15	590000	600000	154.993	71.044
1	105700	105800	11.036	19.5392		3	14000	15000	0	52.9072		15	600000	610000	43.5187	98.6814
1	105800	105900	8.71703	70.3816		3	15000	16000	2.40089	70.6711		15	610000	620000	55.1355	74.3602
1	105900	106000	2.39401	37.6913		3	16000	17000	6.84546	38.6049		15	620000	630000	144.667	78.4433
1	106000	106100	0.0390001	398.784		3	17000	18000	9.23505	100.546		15	630000	640000	17.5456	92.9463
1	106100	106200	10.294	59.7625		3	18000	19000	7.863	92.004		15	640000	650000	26.0976	84.6819
1	106200	106300	62.7932	87.0498		3	19000	20000	12.0951	91.1822		15	650000	660000	36.4771	74.0281
1	106300	106400	75.0913	17.8152		3	20000	21000	10.9664	55.4666		15	660000	670000	19.9949	93.9601
1	106400	106500	68.4182	86.5368		3	21000	22000	14.2552	68.0237		15	670000	680000	27.5302	78.7747
1	106500	106600	216.543	23.4912		3	22000	23000	35.6548	176.418		15	680000	690000	38.2768	99.2395
1	106600	106700	218.12	40.3634		3	23000	24000	30.0739	161.351		15	690000	700000	10.5973	80.4089
1	106700	106800	134.076	34.4883		3	24000	25000	45.3621	183.282		15	700000	710000	496.057	83.9165
1	106800	106900	111.899	39.7074		3	25000	26000	83.0779	67.364		15	710000	720000	57.6787	68.7752
1	106900	107000	182.199	54.8235		3	26000	27000	45.6159	95.8679		15	720000	730000	57.7453	76.666
1	107000	107100	133.26	36.0593		3	27000	28000	24.6521	162.979		15	730000	740000	54.6171	77.0671
1	107100	107200	86.1733	23.8492		3	28000	29000	401.642	94.0361		15	740000	750000	26.8989	76.2263
1	107200	107300	139.062	26.2862		3	29000	30000	2.6965	139.221		15	750000	760000	53.3647	71.5662
1	107300	107400	194.078	35.8143		3	30000	31000	0.835332	158.981		15	760000	770000	30.4686	62.7117
1	107400	107500	172.088	20.2712		3	31000	32000	20.3159	142.097		15	770000	780000	99.4758	79.8511
1	107500	107600	153.812	43.8214		3	32000	33000	19.4123	54.407		15	780000	790000	663.9	92.6022
1	107600	107700	183.669	55.6615		3	33000	34000	23.4203	62.0228		15	790000	800000	33.61	86.4692
1	107700	107800	184.946	45.0644		3	34000	35000	63.3638	90.4545		15	800000	810000	25.9341	100.627
1	107800	107900	146.017	32.6923		3	35000	36000	13.8915	156.701		15	810000	820000	32.067	85.1935
1	107900	108000	146.27	40.9224		3	36000	37000	17.4767	73.3545		15	820000	830000	53.2881	71.794
1	108000	108100	134.764	53.8775		3	37000	38000	18.8972	72.1462		15	830000	840000	30.5722	71.9812
1	108100	108200	116.955	42.9464		3	38000	39000	178.6	107.7		15	840000	850000	48.9814	96.6637
1	108200	108300	167.129	54.8315		3	39000	40000	3.27342	75.0327		15	850000	860000	39.3477	60.4391
1	108300	108400	232.365	73.3187		3	40000	41000	33.4017	109.949		15	860000	870000	117.935	83.7157
1	108400	108500	288.107	66.3166		3	41000	42000	1.18144	119.387		15	870000	880000	19.3517	88.262
1	108500	108600	199.712	61.6056		3	42000	43000	0.363414	73.6632		15	880000	890000	30.8165	90.185
1	108600	108700	28.7391	65.0356		3	43000	44000	3.99015	92.4384		15	890000	900000	40.1494	89.6855
1	108700	108800	0.112	145.9		3	44000	45000	44.0199	145.651		15	900000	910000	84.0401	72.199
1	108800	108900	3.49301	51.9405		3	45000	46000	80.7714	45.609		15	910000	920000	38.0223	71.6286
1	108900	109000	10.704	13.2831		3	46000	47000	42.5124	75.8655		15	920000	930000	46.5062	60.3391
1	109000	109100	18.3991	42.8034		3	47000	48000	44.0672	95.0874		15	930000	940000	29.2854	70.5445
1	109100	109200	33.2811	37.0393		3	48000	49000	220.53	107.084		15	940000	950000	58.3168	62.9723
1	109200	109300	51.9832	21.6292		3	49000	50000	1171.69	43.0952		15	950000	960000	25.4764	68.4446
1	109300	109400	45.9822	28.8633		3	50000	51000	245.202	54.419		15	960000	970000	73.0971	80.1023
1	109400	109500	28.0551	23.6302		3	51000	52000	200.163	46.8278		15	970000	980000	450.828	88.6692
1	109500	109600	5.63402	30.3263		3	52000	53000	58.3222	107.271		15	980000	990000	23.447	68.7902
1	109600	109700	4.75802	56.7175		3	53000	54000	34.1851	82.6655		15	990000	1000000	9.92545	85.1563
1	109700	109800	14.082	23.4762		3	54000	55000	10.3817	137.497		15	1000000	1010000	34.2359	93.4793
1	109800	109900	11.408	34.9583		3	55000	56000	14.7589	55.9149		15	1010000	1020000	53.7981	84.3271
1	109900	110000	7.70903	64.5276		3	56000	57000	16.9778	113.849		15	1020000	1030000	55.6324	89.7107
1	110000	110100	24.2411	23.5382		3	57000	58000	209.741	52.5581		15	1030000	1040000	20.7501	72.1598
1	110100	110200	46.6642	162.064		3	58000	59000	242.752	57.9622		15	1040000	1050000	61.7589	95.3603
1	110200	110300	47.0952	20.7842		3	59000	60000	18.9031	44.3012		15	1050000	1060000	4.5517	104.363
1	110300	110400	31.2621	57.0335		3	60000	61000	11.988	64.5041		15	1060000	1070000	14.4683	109.379
1	110400	110500	4.24301	245.225		3	61000	62000	18.8113	95.0404		15	1070000	1080000	5.64236	110.386
1	110500	110600	0.413001	260.056		3	62000	63000	26.562	55.0597		15	1080000	1090000	18.9022	86.1013
1	110600	110700	14.696	42.5664		3	63000	64000	42.4893	96.1193		16	0	10000	16.8958	73.8172
1	110700	110800	74.8713	95.3479		3	64000	65000	33.9095	61.1719		16	10000	20000	6.87533	91.7281
1	110800	110900	113.814	25.0582		3	65000	66000	29.7863	49.2931		16	20000	30000	26.6054	109.939
1	110900	111000	86.0803	74.4127		3	66000	67000	0	69.0166		16	30000	40000	21.4569	90.4096
1	111000	111100	71.2382	44.4074		3	67000	68000	0	81.1964		16	40000	50000	44.424	109.753
1	111100	111200	54.7382	41.0074		3	68000	69000	0.78173	24.9209		16	50000	60000	206.747	88.936
1	111200	111300	41.2011	28.7953		3	69000	70000	110.083	47.6639		16	60000	70000	350.374	117.759
1	111300	111400	34.5621	41.2484		3	70000	71000	115.316	48.3277		16	70000	80000	89.6847	95.3184
1	111400	111500	58.0692	23.4362		3	71000	72000	27.9169	135.157		16	80000	90000	28.4802	76.2524
1	111500	111600	56.4322	51.8305		3	72000	73000	20.4329	55.8423		16	90000	100000	64.0037	95.0208
1	111600	111700	35.0721	34.0003		3	73000	74000	20.0097	115.092		16	100000	110000	81.4338	84.0343
1	111700	111800	22.8241	22.3832		3	74000	75000	112.844	87.985		16	110000	120000	129.471	64.4075
1	111800	111900	94.7763	33.7573		3	75000	76000	447.413	40.5405		16	120000	130000	40.6737	75.0852
1	111900	112000	98.4343	35.4543		3	76000	77000	154.692	115.18		16	130000	140000	70.4675	77.1342
1	112000	112100	61.7402	34.3543		3	77000	78000	0.505119	89.8161		16	140000	150000	15.8199	80.1446
1	112100	112200	55.9962	36.2913		3	78000	79000	0.233109	161.798		16	150000	160000	22.6348	85.0971
1	112200	112300	54.9592	27.5913		3	79000	80000	35.0925	88.4319		16	160000	170000	36.3226	67.611
1	112300	112400	49.1512	33.2313		3	80000	81000	31.6338	67.1032		16	170000	180000	55.5899	90.4406
1	112400	112500	21.8671	37.7413		3	81000	82000	1.04174	75.578		16	180000	190000	44.8176	91.4332
1	112500	112600	53.7082	15.9281		3	82000	83000	5.74232	67.2383		16	190000	200000	17.5179	94.7773
1	112600	112700	86.8323	18.9602		3	83000	84000	9.60176	42.0197		16	200000	210000	35.5499	66.8696
1	112700	112800	93.8353	38.0233		3	84000	85000	9.61136	57.1599		16	210000	220000	26.4037	82.0914
1	112800	112900	73.1942	20.7872		3	85000	86000	5.78332	81.604		16	220000	230000	15.9349	70.6665
1	112900	113000	40.1661	39.0444		3	86000	87000	68.0629	105.533		16	230000	240000	13.4321	79.9225
1	113000	113100	8.31003	24.2712		3	87000	88000	178.333	120.151		16	240000	250000	80.9618	61.6528
1	113100	113200	22.7901	40.1114		3	88000	89000	1888.6	95.1432		16	250000	260000	57.3792	100.77
1	113200	113300	37.8741	58.1635		3	89000	90000	1604.57	56.7297		16	260000	270000	30.7283	69.7744
1	113300	113400	27.6591	14.0241		3	90000	91000	1499.51	44.774		16	270000	280000	36.2479	78.1651
1	113400	113500	1.76401	223.291		3	91000	92000	1456.87	47.4454		16	280000	290000	234.538	67.7148
1	113500	113600	3.61201	214.596		3	92000	93000	762.948	63.9897		16	290000	300000	30.9981	84.7078
1	113600	113700	10.666	26.0102		3	93000	94000	368.083	80.1085		16	300000	310000	201.878	94.2379
1	113700	113800	14.543	31.8953		3	94000	95000	28.6602	74.4041		16	310000	320000	26.9521	82.1363
1	113800	113900	22.2421	28.8823		3	95000	96000	3.25992	0.409239		16	320000	330000	16.834	105.446
1	113900	114000	22.8381	28.9893		3	96000	97000	29.5163	44.9649		16	330000	340000	16.2429	77.6379
1	114000	114100	14.8521	30.1033		3	97000	98000	58.9082	65.707		16	340000	350000	16.1883	91.3361
1	114100	114200	8.09903	50.2095		3	98000	99000	40.8997	89.6027		16	350000	360000	122.487	62.8032
1	114200	114300	3.67701	14.3881		3	99000	1e+05	9.11685	64.2433		16	360000	370000	16.6494	104.588
1	114300	114400	8.04903	31.7663		3	1e+05	101000	6.46414	157.779		16	370000	380000	88.7813	81.7348
1	114400	114500	11.802	24.6462		3	101000	102000	7.9622	47.5915		16	380000	390000	42.9641	63.4719
1	114500	114600	6.43502	26.7342		3	102000	103000	9.49526	69.9446		16	390000	400000	33.9971	74.8556
1	114600	114700	0.600002	169.128		3	103000	104000	8.83863	47.2691		16	400000	410000	90.2479	63.6303
1	114700	114800	0.252001	377.46		3	104000	105000	11.3311	75.4454		16	410000	420000	12.6795	85.7931
1	114800	114900	16.5651	16.6322		3	105000	106000	14.7701	147.008		16	420000	430000	19.1043	107.018
1	114900	115000	31.1061	53.7285		3	106000	107000	28.5399	147.412		16	430000	440000	95.4316	87.778
1	115000	115100	28.8691	34.6653		3	107000	108000	29.7965	94.877		16	440000	450000	125.829	82.5634
1	115100	115200	36.6601	97.7809		3	108000	109000	70.9758	94.432		16	450000	460000	44.1915	84.9677
1	115200	115300	57.7792	57.2185		3	109000	110000	365.428	72.3315		16	460000	470000	57.5821	79.893
1	115300	115400	64.9672	13.3761		3	110000	111000	40.1589	47.307		16	470000	480000	16.0777	94.0741
1	115400	115500	52.5052	32.1993		3	111000	112000	47.5024	181.021		16	480000	490000	48.4489	96.0098
1	115500	115600	44.1031	24.4092		3	112000	113000	21.6265	87.9948		16	490000	500000	50.7982	89.5811
1	115600	115700	47.5822	26.1402		3	113000	114000	8.89674	113.422		16	500000	510000	17.5001	67.7853
1	115700	115800	32.6861	24.6222		3	114000	115000	14.302	79.8593		16	510000	520000	24.433	71.9459
1	115800	115900	13.772	24.7782		3	115000	116000	15.7946	113.862		16	520000	530000	19.0296	73.0655
1	115900	116000	17.1571	64.4936		3	116000	117000	55.1665	159.602		16	530000	540000	34.9125	72.3254
1	116000	116100	30.8301	27.7943		3	117000	118000	0.909834	87.6034		16	540000	550000	14.4998	102.895
1	116100	116200	43.8771	34.4103		3	118000	119000	1.16144	204.797		16	550000	560000	21.338	100.035
1	116200	116300	32.1171	28.9093		3	119000	120000	1.54286	126.051		16	560000	570000	16.5711	83.5892
1	116300	116400	27.5661	23.2622		3	120000	121000	2.20348	200.657		16	570000	580000	35.0842	71.1566
1	116400	116500	44.3811	38.7504		3	121000	122000	16.8349	92.6461		16	580000	590000	15.7576	78.4315
1	116500	116600	46.0692	38.1253		3	122000	123000	42.6083	126.462		16	590000	600000	16.4897	62.8228
1	116600	116700	29.4351	25.9902		3	123000	124000	23.5726	112.911		16	600000	610000	16.8361	80.5991
1	116700	116800	29.8951	39.2954		3	124000	125000	47.7676	101.186		16	610000	620000	21.7569	69.5863
1	116800	116900	22.3771	32.1503		3	125000	126000	31.1212	71.8134		16	620000	630000	28.3337	90.0401
1	116900	117000	17.2971	27.0422		3	126000	127000	34.8547	80.7594		16	630000	640000	20.2287	67.6208
1	117000	117100	26.4671	91.3398		3	127000	128000	3.91585	119.06		16	640000	650000	107.653	80.1648
1	117100	117200	46.0902	38.3353		3	128000	129000	3.33763	94.7911		16	650000	660000	42.9162	79.4789
1	117200	117300	45.6232	43.0074		3	129000	130000	2.7474	148.689		16	660000	670000	13.9078	68.8411
1	117300	117400	25.5571	33.8063		3	130000	131000	10.2517	116.985		16	670000	680000	25.2254	92.1315
1	117400	117500	15.2321	42.7894		3	131000	132000	1.40855	78.8893		16	680000	690000	30.4568	99.1376
1	117500	117600	10.865	67.9916		3	132000	133000	45.6664	92.9427		16	690000	700000	146.242	79.9126
1	117600	117700	18.1241	54.7245		3	133000	134000	49.1257	47.2418		16	700000	710000	878.093	91.9068
1	117700	117800	18.3181	44.2564		3	134000	135000	54.679	78.5776		16	710000	720000	32.4723	81.5667
1	117800	117900	21.7101	65.0026		3	135000	136000	178.995	74.1924		16	720000	730000	17.1684	92.2004
1	117900	118000	31.0791	64.2486		3	136000	137000	7.9909	89.1838		16	730000	740000	72.1888	77.5955
1	118000	118100	36.4461	51.6375		3	137000	138000	7.70949	46.9757		16	740000	750000	28.3506	70.3877
1	118100	118200	20.6401	35.2073		3	138000	139000	20.5847	41.2403		16	750000	760000	34.5633	74.2757
1	118200	118300	0.666002	84.2398		3	139000	140000	12.8286	45.6892		16	760000	770000	38.9171	75.9784
1	118300	118400	0.453002	112.278		3	140000	141000	17.4416	58.7063		16	770000	780000	5.44039	87.3624
1	118400	118500	0.0650002	170.391		3	141000	142000	110.148	159.209		16	780000	790000	26.3649	106.776
1	118500	118600	1.57801	52.1985		3	142000	143000	2216.76	67.8236		16	790000	800000	47.8815	94.7916
1	118600	118700	2.07601	114.606		3	143000	144000	59.2038	113.018		16	800000	810000	298.144	97.175
1	118700	118800	0.996003	31.0643		3	144000	145000	5.07309	69.2791		16	810000	820000	144.489	88.393
1	118800	118900	0.512002	80.4787		3	145000	146000	7.62839	140.867		16	820000	830000	93.6609	95.2191
1	118900	119000	0.750003	47.6894		3	146000	147000	5.82972	146.253		16	830000	840000	29.5792	84.6659
1	119000	119100	0.525002	31.6633		3	147000	148000	1.84257	127.443		16	840000	850000	211.199	74.7097
1	119100	119200	0.358001	70.0286		3	148000	149000	19.4352	79.1214		16	850000	860000	452.505	62.4619
1	119200	119300	0.219001	26.2152		3	149000	150000	72.0411	43.5163		16	860000	870000	29.1192	87.0095
1	119300	119400	0.180001	60.5535		3	150000	151000	54.2262	37.157		16	870000	880000	50.9771	92.5395
1	119400	119500	0.216001	15.6791		3	151000	152000	53.2726	117.42		16	880000	890000	33.2382	94.4603
1	119500	119600	0.12	46.2124		3	152000	153000	22.1654	86.5306		16	890000	900000	56.6897	70.2653
1	119600	119700	0.0600002	63.2836		3	153000	154000	0.00420016	0		16	900000	910000	38.0623	73.191
1	119700	119800	0.229001	71.4206		3	154000	155000	0	0.00700237		16	910000	920000	29.1273	88.3172
1	119800	119900	6.22102	350.068		3	155000	156000	0.409316	13.4748		16	920000	930000	22.4746	103.796
1	119900	120000	24.9921	21.0912		3	156000	157000	1.02664	240.098		16	930000	940000	9.96505	128.411
1	120000	120100	38.9781	44.1014		3	157000	158000	5.47351	128.875
1	120100	120200	37.0331	76.7947		3	158000	159000	6.92736	109.436
1	120200	120300	30.1551	49.0444		3	159000	160000	16.6891	177.737
1	120300	120400	26.8141	78.9387		3	160000	161000	6.36264	99.6826
1	120400	120500	32.5131	37.5063		3	161000	162000	3.60954	153.714
1	120500	120600	31.8891	22.3732		3	162000	163000	6.82136	128.7
1	120600	120700	30.0341	70.4986		3	163000	164000	21.9625	85.6586
1	120700	120800	33.1291	29.6373		3	164000	165000	11.2013	142.201
1	120800	120900	33.9671	33.9593		3	165000	166000	27.1887	56.5844
1	120900	121000	26.8321	28.2393		3	166000	167000	63.9003	114.377
1	121000	121100	26.1301	21.4922		3	167000	168000	223.899	125.649
1	121100	121200	21.1851	25.7602		3	168000	169000	27.6313	79.7509
1	121200	121300	9.11603	36.9583		3	169000	170000	16.8847	30.5539
1	121300	121400	15.9941	32.4023		3	170000	171000	13.0176	123.2
1	121400	121500	24.2621	43.8004		3	171000	172000	8.29871	51.9485
1	121500	121600	28.5761	28.9373		3	172000	173000	12.2516	120.269
1	121600	121700	20.4951	23.1852		3	173000	174000	40.1639	115.26
1	121700	121800	19.3661	63.4016		3	174000	175000	11.5602	188.851
1	121800	121900	13.604	20.5062		3	175000	176000	16.9632	74.8003
1	121900	122000	13.892	43.8944		3	176000	177000	12.0225	137.92
1	122000	122100	18.5261	24.5992		3	177000	178000	38.3823	164.755
1	122100	122200	26.7321	21.4612		3	178000	179000	43.1658	53.4202
1	122200	122300	39.1281	43.5334		3	179000	180000	127.59	49.2618
1	122300	122400	33.9261	47.3884		3	180000	181000	21.9535	83.4762
1	122400	122500	23.5041	22.7822		3	181000	182000	613.175	104.874
1	122500	122600	22.0531	54.8615		3	182000	183000	358.769	71.4291
1	122600	122700	4.53302	29.2883		3	183000	184000	9.88217	117.192
1	122700	122800	6.28902	48.8774		3	184000	185000	9.27655	47.1605
1	122800	122900	10.09	36.0303		3	185000	186000	4.21446	47.7315
1	122900	123000	9.88303	44.3804		3	186000	187000	9.87717	48.1988
1	123000	123100	3.23301	30.3733		3	187000	188000	10.3843	51.9632
1	123100	123200	10.495	37.0303		3	188000	189000	10.6195	89.2076
1	123200	123300	23.0501	60.8606		3	189000	190000	10.9345	86.4648
1	123300	123400	27.4291	41.1674		3	190000	191000	20.9702	105.158
1	123400	123500	17.0951	28.7483		3	191000	192000	26.4158	31.5052
1	123500	123600	6.24802	52.1195		3	192000	193000	21.9163	40.6103
1	123600	123700	12.533	53.4295		3	193000	194000	22.6639	40.4494
1	123700	123800	18.1111	55.9025		3	194000	195000	39.7173	131.561
1	123800	123900	15.6801	48.7224		3	195000	196000	94.9706	59.2237
1	123900	124000	15.6051	43.1944		3	196000	197000	25.4428	69.2576
1	124000	124100	13.84	69.0866		3	197000	198000	19.0559	108.193
1	124100	124200	10.521	45.7234		3	198000	199000	18.5451	97.1797
1	124200	124300	4.99802	67.3846		3	199000	2e+05	11.352	49.1785
1	124300	124400	0.941003	42.4974		3	2e+05	201000	24.184	53.5631
1	124400	124500	0.183001	70.9796		3	201000	202000	5.75182	115.393
1	124500	124600	0	27.9633		3	202000	203000	9.95238	48.5497
1	124600	124700	0	30.0543		3	203000	204000	18.5324	61.6268
1	124700	124800	3.65801	251.907		3	204000	205000	9.91698	22.7934
1	124800	124900	55.3622	10.6861		3	205000	206000	11.7821	52.008
1	124900	125000	83.7063	37.1303		3	206000	207000	5.2058	110.544
1	125000	125100	109.077	45.2384		3	207000	208000	10.6983	57.0178
1	125100	125200	113.331	28.9733		3	208000	209000	18.2044	51.0095
1	125200	125300	58.0172	43.2724		3	209000	210000	18.2728	122.561
1	125300	125400	40.7701	21.6242		3	210000	211000	38.5632	164.607
1	125400	125500	27.9001	58.1755		3	211000	212000	29.4116	104.039
1	125500	125600	54.2872	63.0416		3	212000	213000	15.0706	166.098
1	125600	125700	95.6503	56.0005		3	213000	214000	6.74096	60.0112
1	125700	125800	98.4113	51.5285		3	214000	215000	30.5326	135.083
1	125800	125900	37.7451	52.7795		3	215000	216000	14.7927	67.2719
1	125900	126000	41.1191	20.9372		3	216000	217000	5.3258	68.2539
1	126000	126100	59.9182	72.2917		3	217000	218000	26.3638	50.1847
1	126100	126200	58.4412	27.8743		3	218000	219000	12.3031	75.7675
1	126200	126300	31.5951	36.2973		3	219000	220000	28.9433	99.3634
1	126300	126400	35.7171	46.7224		3	220000	221000	54.9176	85.0399
1	126400	126500	77.0833	44.2824		3	221000	222000	222.931	55.4493
1	126500	126600	96.8563	46.9974		3	222000	223000	116.386	68.7342
1	126600	126700	99.9363	34.4803		3	223000	224000	15.1079	67.7049
1	126700	126800	35.9331	116.502		3	224000	225000	24.0483	199.501
1	126800	126900	13.815	71.9047		3	225000	226000	18.9375	47.2726
1	126900	127000	2.59501	292.696		3	226000	227000	33.0147	37.7679
1	127000	127100	4.97702	106.516		3	227000	228000	40.5111	80.1828
1	127100	127200	9.12703	76.6897		3	228000	229000	24.9574	74.9021
1	127200	127300	18.7381	111.568		3	229000	230000	31.6927	67.8707
1	127300	127400	18.6311	80.4817		3	230000	231000	139.534	51.5819
1	127400	127500	18.8111	104.657		3	231000	232000	73.7254	62.894
1	127500	127600	12.276	55.4475		3	232000	233000	15.0122	106.271
1	127600	127700	1.91501	87.5968		3	233000	234000	27.2922	83.5494
1	127700	127800	5.91102	100.403		3	234000	235000	35.6712	49.8101
1	127800	127900	21.1551	38.4143		3	235000	236000	12.7092	193.311
1	127900	128000	22.8001	89.2178		3	236000	237000	8.46032	91.6155
1	128000	128100	8.71103	87.8838		3	237000	238000	30.699	70.2208
1	128100	128200	19.9241	373.703		3	238000	239000	63.6075	35.5102
1	128200	128300	31.7841	31.3513		3	239000	240000	38.056	44.2238
1	128300	128400	25.7621	54.2975		3	240000	241000	27.1802	74.0327
1	128400	128500	17.8611	36.7583		3	241000	242000	13.5667	84.3973
1	128500	128600	31.1131	21.7832		3	242000	243000	22.9578	59.4144
1	128600	128700	31.8671	31.2493		3	243000	244000	87.561	67.7904
1	128700	128800	13.814	155.786		3	244000	245000	34.0241	130.844
1	128800	128900	31.5841	17.1722		3	245000	246000	15.2985	50.4328
1	128900	129000	33.6951	64.3316		3	246000	247000	20.6736	91.8294
1	129000	129100	10.235	209.449		3	247000	248000	17.1235	63.5177
1	129100	129200	0.202001	302.345		3	248000	249000	9.31205	60.1126
1	129200	129300	3.30501	57.9755		3	249000	250000	18.6572	51.8
1	129300	129400	9.98703	44.2454		3	250000	251000	9.02184	73.0505
1	129400	129500	10.813	27.2262		3	251000	252000	35.2619	58.9937
1	129500	129600	5.75402	129.988		3	252000	253000	6.74226	56.3071
1	129600	129700	9.32303	23.4962		3	253000	254000	11.0862	128.896
1	129700	129800	15.7931	30.2353		3	254000	255000	33.8467	116.255
1	129800	129900	23.7721	47.8854		3	255000	256000	64.7242	41.6983
1	129900	130000	33.6161	25.3322		3	256000	257000	62.4897	66.4753
1	130000	130100	34.3911	38.4603		3	257000	258000	16.3754	67.0676
1	130100	130200	36.8971	26.0772		3	258000	259000	20.1864	110.255
1	130200	130300	33.6801	27.9543		3	259000	260000	11.9605	70.1029
1	130300	130400	34.0291	36.9633		3	260000	261000	11.525	51.6299
1	130400	130500	27.1721	15.1891		3	261000	262000	7.08087	61.2409
1	130500	130600	11.211	53.8685		3	262000	263000	15.6311	80.9969
1	130600	130700	1.205	259.012		3	263000	264000	31.4569	127.952
1	130700	130800	363.994	41.7274		3	264000	265000	62.9156	56.1592
1	130800	130900	930.599	98.4469		3	265000	266000	109.315	31.5448
1	130900	131000	882.914	17.9052		3	266000	267000	107.035	71.3633
1	131000	131100	743.504	55.6815		3	267000	268000	5.43801	125.232
1	131100	131200	675.499	35.7193		3	268000	269000	7.20407	161.304
1	131200	131300	772.536	32.2533		3	269000	270000	191.455	80.2484
1	131300	131400	692.929	37.2273		3	270000	271000	202.464	55.5703
1	131400	131500	622.427	18.4872		3	271000	272000	934.18	93.8219
1	131500	131600	719.048	50.7365		3	272000	273000	3274.85	58.7744
1	131600	131700	568.439	23.9032		3	273000	274000	3383.12	59.2618
1	131700	131800	219.533	59.0225		3	274000	275000	3033.35	72.3432
1	131800	131900	471.374	40.2524		3	275000	276000	3405.32	66.8176
1	131900	132000	565.423	32.4303		3	276000	277000	1738.74	93.6367
1	132000	132100	189.024	91.1708		3	277000	278000	1.61996	127.777
1	132100	132200	0.602002	331.077		3	278000	279000	5.2859	89.1087
1	132200	132300	4.27301	25.4892		3	279000	280000	11.9254	78.6691
1	132300	132400	6.01502	36.4373		3	280000	281000	8.10891	93.9007
1	132400	132500	4.12401	49.2414		3	281000	282000	10.8186	91.4688
1	132500	132600	1.70301	72.8857		3	282000	283000	9.27415	62.8712
1	132600	132700	2.65201	108.214		3	283000	284000	5.58321	68.1041
1	132700	132800	4.51002	39.7554		3	284000	285000	38.4067	109.455
1	132800	132900	9.21003	80.4767		3	285000	286000	59.3201	38.3657
1	132900	133000	13.996	46.4554		3	286000	287000	41.3152	52.0734
1	133000	133100	16.5111	101.716		3	287000	288000	63.6066	41.3238
1	133100	133200	20.3831	68.4776		3	288000	289000	63.9536	43.3235
1	133200	133300	14.467	71.2576		3	289000	290000	43.1928	61.31
1	133300	133400	9.20403	43.8874		3	290000	291000	34.5537	201.147
1	133400	133500	13.14	44.1524		3	291000	292000	18.4165	99.4266
1	133500	133600	11.04	75.4857		3	292000	293000	7.74909	138.455
1	133600	133700	10.334	125.989		3	293000	294000	4.04455	270.053
1	133700	133800	11.923	38.2243		3	294000	295000	10.3219	80.6829
1	133800	133900	5.06102	88.5208		3	295000	296000	1.77787	172.446
1	133900	134000	4.69502	65.6886		3	296000	297000	0.0288011	50.3099
1	134000	134100	11.556	54.6435		3	297000	298000	16.8525	78.6702
1	134100	134200	11.233	84.5618		3	298000	299000	32.0864	148.246
1	134200	134300	9.34103	72.9237		3	299000	3e+05	0.80013	86.439
1	134300	134400	3.37201	100.372		3	3e+05	301000	0.433916	187.363
1	134400	134500	3.08201	132.696		3	301000	302000	17.6543	106.253
1	134500	134600	9.05203	83.4448		3	302000	303000	19.2801	148.261
1	134600	134700	16.4361	30.2003		3	303000	304000	1.95267	143.05
1	134700	134800	14.627	151.992		3	304000	305000	8.58163	166.858
1	134800	134900	17.2001	42.3614		3	305000	306000	12.846	70.046
1	134900	135000	21.3141	63.8136		3	306000	307000	16.1097	76.8611
1	135000	135100	23.9591	74.6587		3	307000	308000	6.55785	170.241
1	135100	135200	23.7861	21.4092		3	308000	309000	1.65666	98.2699
1	135200	135300	23.9971	92.7138		3	309000	310000	0.964837	85.9732
1	135300	135400	29.9721	72.6887		3	310000	311000	1.58506	84.4092
1	135400	135500	32.3491	55.4465		3	311000	312000	1.59266	45.8429
1	135500	135600	31.8711	97.8849		3	312000	313000	3.34143	52.8042
1	135600	135700	15.5931	11.7461		3	313000	314000	9.33545	101.897
1	135700	135800	0.240001	641.683		3	314000	315000	2.91151	178.728
1	135800	135900	9.88303	150.428		3	315000	316000	6.99857	105.246
1	135900	136000	19.4431	119.445		3	316000	317000	8.27531	62.8558
1	136000	136100	15.1571	29.8743		3	317000	318000	8.19071	134.341
1	136100	136200	10.904	105.225		3	318000	319000	10.4966	58.3631
1	136200	136300	14.51	74.0197		3	319000	320000	1.88927	70.5637
1	136300	136400	21.7301	31.4163		4	0	1000	0.344913	9.91086
1	136400	136500	25.7461	167.31		4	1000	2000	8.23711	45.7467
1	136500	136600	13.956	27.6683		4	2000	3000	44.6927	46.0953
1	136600	136700	5.62502	104.213		4	3000	4000	56.5707	43.6883
1	136700	136800	0.514002	133.087		4	4000	5000	10.5141	65.2845
1	136800	136900	3.98201	193.941		4	5000	6000	11.4239	141.858
1	136900	137000	15.8221	111.965		4	6000	7000	19.2842	60.2566
1	137000	137100	15.7011	39.1134		4	7000	8000	16.952	93.7742
1	137100	137200	11.921	83.5528		4	8000	9000	6.32374	120.079
1	137200	137300	7.24802	31.4513		4	9000	10000	4.61277	78.4834
1	137300	137400	5.33302	193.916		4	10000	11000	3.11922	82.1598
1	137400	137500	4.02201	48.5344		4	11000	12000	5.91402	133.614
1	137500	137600	9.22503	124.432		4	12000	13000	14.7821	72.6614
1	137600	137700	116.993	212.103		4	13000	14000	11.0173	72.4305
1	137700	137800	169.323	47.0844		4	14000	15000	3.87665	65.166
1	137800	137900	181.554	39.5724		4	15000	16000	0.596523	118.472
1	137900	138000	140.32	66.6196		4	16000	17000	2.47399	85.209
1	138000	138100	63.8532	48.4064		4	17000	18000	7.15817	118.699
1	138100	138200	44.2901	54.2525		4	18000	19000	4.04915	54.2437
1	138200	138300	41.8681	34.2663		4	19000	20000	4.15116	163.176
1	138300	138400	29.6151	37.5823		4	20000	21000	16.1401	118.145
1	138400	138500	1.406	209.248		4	21000	22000	4.07875	132.492
1	138500	138600	0.0650002	391.106		4	22000	23000	6.49475	206.07
1	138600	138700	0.404001	17.7082		4	23000	24000	8.0196	51.4209
1	138700	138800	0.602002	96.7479		4	24000	25000	13.0952	49.0711
1	138800	138900	0.478002	32.9193		4	25000	26000	19.7135	95.0828
1	138900	139000	0.154001	187.593		4	26000	27000	4.18646	203.3
1	139000	139100	0.0260001	71.5646		4	27000	28000	10.1916	94.337
1	139100	139200	2.40901	23.5342		4	28000	29000	19.3062	43.0806
1	139200	139300	1.99501	112.728		4	29000	30000	20.2637	45.4116
1	139300	139400	7.95503	210.579		4	30000	31000	50.7325	158.895
1	139400	139500	50.1472	82.3437		4	31000	32000	64.8293	79.7023
1	139500	139600	154.447	54.6525		4	32000	33000	34.621	129.988
1	139600	139700	610.068	81.5877		4	33000	34000	43.8802	113.086
1	139700	139800	1362.55	54.7295		4	34000	35000	56.3989	142.777
1	139800	139900	1239.87	92.6228		4	35000	36000	55.7729	99.7394
1	139900	140000	531.288	49.5404		4	36000	37000	55.8847	137.174
1	140000	140100	789.857	59.5655		4	37000	38000	18.5361	58.6574
1	140100	140200	1151.95	54.0585		4	38000	39000	45.8988	175.02
1	140200	140300	1486.42	41.6294		4	39000	40000	13.7612	52.8104
1	140300	140400	1419.29	41.5704		4	40000	41000	15.9871	57.1794
1	140400	140500	1204.91	62.5806		4	41000	42000	19.9618	53.3246
1	140500	140600	1906.66	57.0785		4	42000	43000	8.22821	108.864
1	140600	140700	2058.48	29.3693		4	43000	44000	16.3157	63.2984
1	140700	140800	1272.38	47.7784		4	44000	45000	997.821	38.3347
1	140800	140900	46.7002	30.9023		4	45000	46000	1475.37	52.7077
1	140900	141000	90.0113	34.5363		4	46000	47000	3.45823	157.835
1	141000	141100	158.761	28.3163		4	47000	48000	7.65279	143.301
1	141100	141200	261.91	41.7364		4	48000	49000	10.1396	59.9736
1	141200	141300	596.467	36.7393		4	49000	50000	8.60823	179.607
1	141300	141400	601.443	28.9103		4	50000	51000	4.95039	100.025
1	141400	141500	272.673	87.7888		4	51000	52000	38.8885	61.6936
1	141500	141600	6.85402	53.1325		4	52000	53000	28.2409	130.384
1	141600	141700	0.834003	158.415		4	53000	54000	24.7641	60.9352
1	141700	141800	0.531002	101.672		4	54000	55000	27.9979	77.4335
1	141800	141900	0.354001	6.37506		4	55000	56000	37.2884	37.7232
1	141900	142000	0.456002	53.8605		4	56000	57000	20.2931	120.097
1	142000	142100	0.991003	131.207		4	57000	58000	10.2492	78.5993
1	142100	142200	234.882	132.982		4	58000	59000	8.58293	63.0194
1	142200	142300	929.534	44.9914		4	59000	60000	11.8538	67.2969
1	142300	142400	895.928	70.0946		4	60000	61000	13.7987	85.7747
1	142400	142500	925.397	64.6056		4	61000	62000	8.58933	99.9916
1	142500	142600	927.737	54.1175		4	62000	63000	11.6375	94.9742
1	142600	142700	1371	23.0912		4	63000	64000	7.31618	51.9291
1	142700	142800	1413.86	33.2473		4	64000	65000	10.4183	59.5342
1	142800	142900	1106.25	36.6823		4	65000	66000	18.0676	160.427
1	142900	143000	537.536	45.3954		4	66000	67000	5.1588	114.673
1	143000	143100	520.933	30.1243		4	67000	68000	8.86814	67.6313
1	143100	143200	739.549	43.2214		4	68000	69000	9.15565	97.9656
1	143200	143300	795.121	115.559		4	69000	70000	4.96949	49.4913
1	143300	143400	167.631	176.296		4	70000	71000	7.57719	231.334
1	143400	143500	3.29201	206.34		4	71000	72000	13.0154	44.4846
1	143500	143600	2.36101	492.852		4	72000	73000	20.6678	54.5209
1	143600	143700	20.4571	108.109		4	73000	74000	11.5971	110.547
1	143700	143800	35.9381	145.939		4	74000	75000	1.99828	96.1563
1	143800	143900	31.9531	84.4298		4	75000	76000	6.53435	59.9354
1	143900	144000	18.7211	57.6665		4	76000	77000	3.99905	68.7885
1	144000	144100	20.2671	84.0298		4	77000	78000	50.5572	59.5663
1	144100	144200	21.0131	51.6455		4	78000	79000	88.7124	128.233
1	144200	144300	15.3611	89.8308		4	79000	80000	25.1179	76.7586
1	144300	144400	16.1991	85.4488		4	80000	81000	5.3045	110.795
1	144400	144500	26.7861	55.5805		4	81000	82000	2.26619	51.721
1	144500	144600	29.2071	49.5554		4	82000	83000	1.43665	71.9484
1	144600	144700	28.0951	48.4064		4	83000	84000	0.119405	82.8829
1	144700	144800	31.0371	35.3473		4	84000	85000	2.16258	52.0428
1	144800	144900	26.3961	70.6306		4	85000	86000	3.11132	60.3758
1	144900	145000	18.4501	53.4975		4	86000	87000	8.86184	92.4699
1	145000	145100	17.9221	28.0373		4	87000	88000	107.515	83.1901
1	145100	145200	14.099	42.0084		4	88000	89000	18.0626	120.726
1	145200	145300	14.165	45.0234		4	89000	90000	19.7639	123.336
1	145300	145400	11.286	37.3073		4	90000	91000	6.58705	66.8789
1	145400	145500	14.123	70.9916		4	91000	92000	11.2997	49.94
1	145500	145600	19.7701	74.8407		4	92000	93000	29.4243	84.7959
1	145600	145700	18.5001	46.6024		4	93000	94000	41.351	71.6007
1	145700	145800	12.919	56.6315		4	94000	95000	12.7059	87.9913
1	145800	145900	11.509	51.5095		4	95000	96000	19.8362	80.3726
1	145900	146000	14.588	34.2963		4	96000	97000	9.91548	48.0262
1	146000	146100	18.5661	41.5894		4	97000	98000	14.1891	42.5149
1	146100	146200	19.2661	45.5254		4	98000	99000	24.4538	97.19
1	146200	146300	22.7341	80.3177		4	99000	1e+05	13.5952	153.438
1	146300	146400	21.4231	39.9274		4	1e+05	101000	28.5145	97.4675
1	146400	146500	7.71103	48.0624		4	101000	102000	7.01047	115.301
1	146500	146600	6.94002	63.1186		4	102000	103000	6.64555	51.721
1	146600	146700	9.13903	45.9094		4	103000	104000	36.82	121.882
1	146700	146800	6.50602	74.0237		4	104000	105000	42.3045	100.57
1	146800	146900	0.479002	77.3657		4	105000	106000	6.32504	72.0136
1	146900	147000	0.625002	104.279		4	106000	107000	2.75	177.672
1	147000	147100	0.834003	104.837		4	107000	108000	106.852	75.0215
1	147100	147200	2.09501	44.4404		4	108000	109000	88.8497	33.5452
1	147200	147300	3.77601	524.844		4	109000	110000	166.833	34.9605
1	147300	147400	9.24003	313.636		4	110000	111000	189.464	32.9702
1	147400	147500	11.099	125.404		4	111000	112000	9.08814	156.152
1	147500	147600	6.62002	173.208		4	112000	113000	4.82958	41.3306
1	147600	147700	1.58101	80.0477		4	113000	114000	9.14805	42.6541
1	147700	147800	2.33201	132.603		4	114000	115000	16.8065	75.1633
1	147800	147900	3.98701	59.4835		4	115000	116000	27.5961	48.2973
1	147900	148000	13.898	116.274		4	116000	117000	248.432	84.8947
1	148000	148100	13.877	74.6317		4	117000	118000	116.974	82.053
1	148100	148200	11.108	171.321		4	118000	119000	803.249	82.5963
1	148200	148300	15.3931	85.3018		4	119000	120000	37.3804	57.9231
1	148300	148400	17.9151	60.5865		4	120000	121000	42.0558	41.7745
1	148400	148500	16.8401	74.4617		4	121000	122000	34.5499	92.8586
1	148500	148600	15.8831	50.8295		4	122000	123000	18.0083	63.5136
1	148600	148700	13.611	84.9438		4	123000	124000	29.9298	61.1418
1	148700	148800	8.28003	76.2417		4	124000	125000	30.242	49.9574
1	148800	148900	2.04401	53.8365		4	125000	126000	7.8946	82.8296
1	148900	149000	1.065	64.5676		4	126000	127000	112.139	67.1501
1	149000	149100	10.647	55.6775		4	127000	128000	328.908	31.5574
1	149100	149200	15.5161	160.567		4	128000	129000	251.053	34.5404
1	149200	149300	18.6621	140.982		4	129000	130000	227.706	49.5725
1	149300	149400	11.799	35.7773		4	130000	131000	133.654	109.683
1	149400	149500	3.30501	68.5496		4	131000	132000	6.02793	77.2895
1	149500	149600	3.08001	46.2344		4	132000	133000	0.911535	168.525
1	149600	149700	5.08302	81.7597		4	133000	134000	21.6998	88.1374
1	149700	149800	4.25301	50.9065		4	134000	135000	39.307	91.2684
1	149800	149900	4.23801	29.9133		4	135000	136000	35.5912	109.742
1	149900	150000	2.99601	92.2918		4	136000	137000	23.131	57.6071
1	150000	150100	2.89001	56.9675		4	137000	138000	6.68075	81.8472
1	150100	150200	2.10401	49.7965		4	138000	139000	3.39703	73.0278
1	150200	150300	2.42801	59.7335		4	139000	140000	12.5794	157.821
1	150300	150400	7.37902	120.563		4	140000	141000	20.6196	69.3512
1	150400	150500	7.75003	107.341		4	141000	142000	9.16565	187.208
1	150500	150600	5.72902	91.1818		4	142000	143000	8.83423	72.7024
1	150600	150700	7.29402	67.5776		4	143000	144000	4.30156	70.1947
1	150700	150800	5.05402	84.2648		4	144000	145000	19.701	104.186
1	150800	150900	2.93701	139.333		4	145000	146000	28.4383	123.46
1	150900	151000	1.56801	67.0686		4	146000	147000	31.7581	52.0734
1	151000	151100	1.405	145.392		4	147000	148000	49.452	93.1435
1	151100	151200	1.011	23.4952		4	148000	149000	53.916	86.1159
1	151200	151300	0.250001	604.92		4	149000	150000	69.8819	76.0561
1	151300	151400	0.202001	127.561		4	150000	151000	129.686	42.0223
1	151400	151500	0.0390001	24.6262		4	151000	152000	119.959	41.1701
1	151500	151600	0.0260001	8.19607		4	152000	153000	78.1664	38.2676
1	151600	151700	0.995003	68.9766		4	153000	154000	77.2278	39.8995
1	151700	151800	3.11001	93.0978		4	154000	155000	138.048	42.8051
1	151800	151900	5.16402	27.9563		4	155000	156000	116.008	99.0181
1	151900	152000	3.61701	149.208		4	156000	157000	13.0097	70.9127
1	152000	152100	0.643002	372.909		4	157000	158000	15.0149	63.7902
1	152100	152200	0.447002	624.22		4	158000	159000	1.99258	75.18
1	152200	152300	28.5991	35.3603		4	159000	160000	6.63325	90.0152
1	152300	152400	42.7681	127.411		4	160000	161000	24.0254	59.4213
1	152400	152500	32.1101	33.1983		4	161000	162000	31.2404	41.2906
1	152500	152600	40.8031	122.189		4	162000	163000	39.6014	35.6982
1	152600	152700	59.8152	150.734		4	163000	164000	7.15877	85.3981
1	152700	152800	82.2793	109.485		4	164000	165000	21.0926	152.81
1	152800	152900	71.7672	81.8767		4	165000	166000	20.9149	84.0945
1	152900	153000	53.6742	56.0955		4	166000	167000	15.5628	59.2645
1	153000	153100	49.9742	85.0698		4	167000	168000	10.5148	90.103
1	153100	153200	79.2803	72.0257		4	168000	169000	62.4174	38.5117
1	153200	153300	78.7633	43.2514		4	169000	170000	19.1175	152.581
1	153300	153400	36.7601	55.6435		4	170000	171000	99.6847	46.6394
1	153400	153500	47.2562	70.8606		4	171000	172000	53.5116	41.5456
1	153500	153600	58.3852	65.0216		4	172000	173000	28.0036	91.0288
1	153600	153700	42.4931	125.947		4	173000	174000	10.9093	52.8854
1	153700	153800	11.597	74.9887		4	174000	175000	18.2743	130.265
1	153800	153900	4.19001	182.893		4	175000	176000	10.5158	48.8502
1	153900	154000	4.76202	283.543		4	176000	177000	14.886	100.463
1	154000	154100	14.274	152.86		4	177000	178000	16.5062	46.5122
1	154100	154200	47.2792	121.233		4	178000	179000	3.00761	59.9014
1	154200	154300	73.3852	228.738		4	179000	180000	1.21815	120.123
1	154300	154400	59.7522	68.9966		4	180000	181000	6.96236	74.4418
1	154400	154500	28.0551	273.031		4	181000	182000	11.444	69.1913
1	154500	154600	66.3612	30.1823		4	182000	183000	21.666	58.1331
1	154600	154700	96.4313	132.72		4	183000	184000	24.3084	155.979
1	154700	154800	19.9751	116.718		4	184000	185000	16.8767	64.3524
1	154800	154900	0	458.011		4	185000	186000	10.6986	47.3031
1	154900	155000	5.33302	70.6626		4	186000	187000	8.18261	53.6789
1	155000	155100	16.0881	85.6768		4	187000	188000	8.53932	59.1988
1	155100	155200	18.1041	24.2432		4	188000	189000	29.4046	74.4883
1	155200	155300	9.41203	170.588		4	189000	190000	31.4777	54.755
1	155300	155400	12.77	124.772		4	190000	191000	13.7703	139.936
1	155400	155500	17.8131	61.0306		4	191000	192000	107.263	53.9283
1	155500	155600	15.7501	56.7245		4	192000	193000	33.5577	157.953
1	155600	155700	13.891	39.7294		4	193000	194000	13.9538	64.3207
1	155700	155800	12.384	61.3156		4	194000	195000	95.6355	93.8885
1	155800	155900	7.35202	113.303		4	195000	196000	146.505	40.2276
1	155900	156000	6.47102	45.1654		4	196000	197000	154.397	34.2011
1	156000	156100	11.536	74.7127		4	197000	198000	150.661	43.1863
1	156100	156200	19.6531	29.8773		4	198000	199000	68.9606	74.9199
1	156200	156300	19.8111	99.7709		4	199000	2e+05	27.5795	70.2937
1	156300	156400	12.892	119.917		4	2e+05	201000	93.0468	42.3918
1	156400	156500	8.11603	82.3767		4	201000	202000	24.7967	68.8763
1	156500	156600	5.32902	109.847		4	202000	203000	14.9187	178.787
1	156600	156700	4.09201	97.2549		4	203000	204000	21.5314	54.4093
1	156700	156800	6.37102	192.142		4	204000	205000	19.3201	45.39
1	156800	156900	15.3021	116.839		4	205000	206000	190.286	57.1538
1	156900	157000	16.6851	74.5517		4	206000	207000	51.1673	43.5423
1	157000	157100	21.1221	105.192		4	207000	208000	125.667	35.0469
1	157100	157200	15.7771	58.2105		4	208000	209000	101.276	30.4079
1	157200	157300	8.86603	94.5019		4	209000	210000	129.66	33.8753
1	157300	157400	15.8561	191.221		4	210000	211000	120.442	44.2155
1	157400	157500	17.6471	86.2208		4	211000	212000	13.0654	72.6291
1	157500	157600	15.0751	58.8775		4	212000	213000	1.06754	126.408
1	157600	157700	27.4691	43.3654		4	213000	214000	25.2673	77.0342
1	157700	157800	30.4191	62.8816		4	214000	215000	17.598	35.2868
1	157800	157900	48.3412	55.5895		4	215000	216000	24.6885	92.3808
1	157900	158000	41.9461	22.9472		4	216000	217000	102.436	45.4094
1	158000	158100	31.2851	130.878		4	217000	218000	76.0026	88.6925
1	158100	158200	27.4091	22.6132		4	218000	219000	368.066	81.3987
1	158200	158300	19.8811	74.8887		4	219000	220000	78.4041	123.592
1	158300	158400	13.579	71.1466		4	220000	221000	64.4569	57.3638
1	158400	158500	10.395	20.8362		4	221000	222000	55.0884	118.89
1	158500	158600	8.05803	74.3937		4	222000	223000	13.9764	84.5806
1	158600	158700	3.37801	13.7331		4	223000	224000	17.0634	100.693
1	158700	158800	0.238001	364.859		4	224000	225000	56.4816	49.3135
1	158800	158900	0.820003	196.054		4	225000	226000	61.1489	34.5536
1	158900	159000	1.79401	41.6784		4	226000	227000	38.7121	61.5692
1	159000	159100	1.60401	65.2596		4	227000	228000	67.7024	105.989
1	159100	159200	2.25101	96.2609		4	228000	229000	90.8734	56.1506
1	159200	159300	3.46201	39.3974		4	229000	230000	79.3165	75.3459
1	159300	159400	2.59801	69.5696		4	230000	231000	215.379	62.0267
1	159400	159500	1.142	70.8556		4	231000	232000	8.68323	49.9421
1	159500	159600	1.67501	106.625		4	232000	233000	13.6326	134.766
1	159600	159700	1.63801	56.6435		4	233000	234000	42.2955	63.3409
1	159700	159800	1.183	150.536		4	234000	235000	30.4339	102.381
1	159800	159900	0.783003	64.5186		4	235000	236000	256.79	60.4841
1	159900	160000	2.95301	157.416		4	236000	237000	193.443	112.902
1	160000	160100	4.71002	272.008		4	237000	238000	187.427	33.9805
1	160100	160200	4.24501	121.863		4	238000	239000	88.1009	82.6424
1	160200	160300	38.0561	306.259		4	239000	240000	66.1047	81.6537
1	160300	160400	144.007	112.625		4	240000	241000	134.115	70.6238
1	160400	160500	191.713	114.593		4	241000	242000	34.4866	73.1343
1	160500	160600	430.838	102.698		4	242000	243000	35.0156	93.1588
1	160600	160700	1116.91	158.661		4	243000	244000	58.5285	34.9518
1	160700	160800	1892.34	127.784		4	244000	245000	36.6183	44.5958
1	160800	160900	2389.8	86.0668		4	245000	246000	11.1527	143.653
1	160900	161000	2229.45	88.5198		4	246000	247000	30.1166	74.7932
1	161000	161100	4148.25	64.0436		4	247000	248000	17.7454	77.6482
1	161100	161200	3503.99	95.0319		4	248000	249000	24.2476	147.513
1	161200	161300	1748.97	79.4957		4	249000	250000	19.9475	40.3852
1	161300	161400	643.138	63.0566		4	250000	251000	18.6055	44.2368
1	161400	161500	460.547	103.657		4	251000	252000	12.235	111.345
1	161500	161600	239.533	43.4154		4	252000	253000	24.9339	36.0674
1	161600	161700	228.209	52.1485		4	253000	254000	15.736	75.7288
1	161700	161800	803.18	53.8495		4	254000	255000	13.6283	76.8897
1	161800	161900	2062.29	46.0984		4	255000	256000	1.52346	115.678
1	161900	162000	2127.62	38.0273		4	256000	257000	6.08223	78.0326
1	162000	162100	1849.15	51.0025		4	257000	258000	20.6793	41.8549
1	162100	162200	1471.23	80.6387		4	258000	259000	16.149	94.1404
1	162200	162300	897.961	27.0862		4	259000	260000	21.0543	42.2485
1	162300	162400	480.774	40.7554		4	260000	261000	14.3807	45.503
1	162400	162500	75.2223	59.7915		4	261000	262000	22.1187	42.0569
1	162500	162600	10.481	51.9555		4	262000	263000	20.2154	60.6385
1	162600	162700	2.09901	46.5814		4	263000	264000	34.1197	89.0464
1	162700	162800	0.565002	47.5984		4	264000	265000	50.8296	106.755
1	162800	162900	0.500002	43.8224		4	265000	266000	10.1433	93.7512
1	162900	163000	0.985003	35.3213		4	266000	267000	7.63309	50.155
1	163000	163100	18.5921	31.7503		4	267000	268000	6.77316	139.625
1	163100	163200	23.3201	33.4743		4	268000	269000	11.4002	84.1457
1	163200	163300	23.3201	65.9756		4	269000	270000	6.80326	116.574
1	163300	163400	23.3201	58.2275		4	270000	271000	19.7814	63.677
1	163400	163500	25.6781	44.9414		4	271000	272000	19.6243	66.0557
1	163500	163600	465.271	43.6014		4	272000	273000	1.25795	128.311
1	163600	163700	504.846	40.1744		4	273000	274000	3.93635	80.3945
1	163700	163800	327.67	37.1453		4	274000	275000	4.43867	128.484
1	163800	163900	209.951	41.7384		4	275000	276000	19.0696	66.8786
1	163900	164000	130.167	47.5404		4	276000	277000	20.1666	108.422
1	164000	164100	368.509	33.0143		4	277000	278000	13.0162	30.7546
1	164100	164200	304.607	52.0575		4	278000	279000	5.99723	38.8024
1	164200	164300	164.052	50.5965		4	279000	280000	6.42954	51.357
1	164300	164400	96.8883	59.5725		4	280000	281000	11.1599	65.3959
1	164400	164500	193.028	50.7915		4	281000	282000	10.5505	93.9837
1	164500	164600	444.486	60.4715		4	282000	283000	175.856	65.9999
1	164600	164700	1058.88	38.9704		4	283000	284000	31.5299	90.9759
1	164700	164800	1258.3	100.229		4	284000	285000	26.1252	73.1349
1	164800	164900	217.006	59.3735		4	285000	286000	68.8595	136.175
1	164900	165000	98.4833	57.6005		4	286000	287000	79.5555	77.3438
1	165000	165100	50.4892	116.77		4	287000	288000	79.9199	36.613
1	165100	165200	60.2302	191.269		4	288000	289000	140.16	33.4508
1	165200	165300	128.067	199.065		4	289000	290000	66.1009	177.617
1	165300	165400	836.734	152.404		4	290000	291000	8.89614	79.972
1	165400	165500	1795.09	126.567		4	291000	292000	9.57096	62.5619
1	165500	165600	3231.59	163.726		4	292000	293000	18.1568	100.308
1	165600	165700	4989.11	109.667		4	293000	294000	15.6105	76.1549
1	165700	165800	4237.6	47.5594		4	294000	295000	16.7132	102.757
1	165800	165900	2085.87	124.044		4	295000	296000	6.93116	72.4262
1	165900	166000	21.7971	107.699		4	296000	297000	4.60487	88.2461
1	166000	166100	1.053	93.9049		4	297000	298000	27.2324	61.8595
1	166100	166200	0.370001	106.09		4	298000	299000	17.6883	64.5049
1	166200	166300	0.506002	23.0172		4	299000	3e+05	42.8924	52.2078
1	166300	166400	1.274	213.094		4	3e+05	301000	11.0699	67.1481
1	166400	166500	0.920003	135.985		4	301000	302000	59.732	93.6498
1	166500	166600	1.51201	122.639		4	302000	303000	41.1272	122.251
1	166600	166700	14.9021	47.5324		4	303000	304000	3.16632	65.534
1	166700	166800	43.1201	65.3616		4	304000	305000	2.82771	78.0942
1	166800	166900	67.8012	58.2005		4	305000	306000	116.18	70.8916
1	166900	167000	75.5233	55.6675		4	306000	307000	176.931	90.7733
1	167000	167100	81.9233	37.3923		4	307000	308000	178.662	57.2482
1	167100	167200	59.6982	43.7554		4	308000	309000	291.834	71.5424
1	167200	167300	36.6581	38.0543		4	309000	310000	411.374	69.3646
1	167300	167400	41.1321	28.0553		4	310000	311000	97.0315	97.5183
1	167400	167500	34.8891	47.1304		4	311000	312000	19.458	47.3466
1	167500	167600	47.7622	41.2604		4	312000	313000	12.9674	144.091
1	167600	167700	38.1021	24.4122		4	313000	314000	10.5416	73.5036
1	167700	167800	30.6491	33.3763		4	314000	315000	7.53479	91.4665
1	167800	167900	39.1401	22.9002		4	315000	316000	43.2737	101.294
1	167900	168000	29.1071	28.7373		4	316000	317000	12.2115	123.199
1	168000	168100	24.4631	56.3885		4	317000	318000	14.5461	59.6922
1	168100	168200	41.0721	23.1742		4	318000	319000	14.2919	58.3231
1	168200	168300	42.4301	77.6967		4	319000	320000	13.0113	86.7654
1	168300	168400	43.1971	74.2247		4	320000	321000	11.2071	111.231
1	168400	168500	36.9471	26.8642		4	321000	322000	13.381	124.961
1	168500	168600	25.6111	75.3507		4	322000	323000	285.277	58.0498
1	168600	168700	17.2951	38.5653		4	323000	324000	270.425	110.381
1	168700	168800	34.1871	79.2117		4	324000	325000	26.0547	44.8154
1	168800	168900	30.3081	47.9374		4	325000	326000	14.419	45.8488
1	168900	169000	9.02403	26.0112		4	326000	327000	14.4724	124.097
1	169000	169100	0.148	942.941		4	327000	328000	13.1934	50.0199
1	169100	169200	0	93.2198		4	328000	329000	14.3811	52.5223
1	169200	169300	0.968003	50.5645		4	329000	330000	27.0389	59.0681
1	169300	169400	18.9451	39.2434		4	330000	331000	79.7083	56.8631
1	169400	169500	55.8342	22.3942		4	331000	332000	71.3625	28.0609
1	169500	169600	81.3663	59.0475		4	332000	333000	28.047	76.8553
1	169600	169700	78.6013	49.3844		4	333000	334000	8.75513	134.698
1	169700	169800	75.1563	16.9982		4	334000	335000	47.1729	129.528
1	169800	169900	80.4143	58.2725		4	335000	336000	327.522	62.5816
1	169900	170000	41.7861	26.6652		4	336000	337000	66.6721	101.384
1	170000	170100	17.5621	35.6403		4	337000	338000	14.7183	181.363
1	170100	170200	17.5591	47.8264		4	338000	339000	16.7536	71.9586
1	170200	170300	26.3651	45.4454		4	339000	340000	24.5499	58.1193
1	170300	170400	12.536	48.8574		4	340000	341000	201.39	90.8851
1	170400	170500	4.50502	91.3728		4	341000	342000	27.8117	92.731
1	170500	170600	2.12401	48.9544		4	342000	343000	14.0717	52.6312
1	170600	170700	1.04	75.8007		4	343000	344000	36.9163	44.0326
1	170700	170800	2.20901	83.4028		4	344000	345000	10.1647	79.4622
1	170800	170900	4.75402	47.8464		4	345000	346000	6.90626	150.619
1	170900	171000	7.14802	73.3357		4	346000	347000	24.2513	49.4144
1	171000	171100	5.57802	46.6214		4	347000	348000	23.8209	42.6093
1	171100	171200	4.35201	56.4595		4	348000	349000	9.41376	45.9705
1	171200	171300	4.93002	104.799		4	349000	350000	8.93074	40.7335
1	171300	171400	5.90502	34.2563		4	350000	351000	22.2492	74.8984
1	171400	171500	4.55702	104.719		4	351000	352000	7.25487	171.234
1	171500	171600	2.74501	42.1204		4	352000	353000	8.93684	120.607
1	171600	171700	0.565002	108.835		4	353000	354000	18.1962	71.0538
1	171700	171800	0.393001	222.775		4	354000	355000	19.6812	68.1336
1	171800	171900	0.305001	124.193		4	355000	356000	163.241	151.638
1	171900	172000	0.334001	119.249		4	356000	357000	325.411	68.2738
1	172000	172100	0.374001	211.131		4	357000	358000	0.348813	140.14
1	172100	172200	1.91901	57.3455		4	358000	359000	1.00574	116.732
1	172200	172300	5.93002	92.6418		4	359000	360000	3.00921	87.7957
1	172300	172400	9.94703	95.9439		4	360000	361000	14.2159	48.1842
1	172400	172500	7.59703	30.8433		4	361000	362000	30.1021	127.81
1	172500	172600	9.73603	97.6189		4	362000	363000	87.1421	100.455
1	172600	172700	10.667	44.8534		4	363000	364000	32.1474	80.3681
1	172700	172800	15.3671	66.7936		4	364000	365000	52.3913	96.0071
1	172800	172900	13.695	60.7796		4	365000	366000	3.66404	87.6932
1	172900	173000	11.359	56.2805		4	366000	367000	6.80406	159.244
1	173000	173100	10.674	44.0984		4	367000	368000	43.1549	46.8312
1	173100	173200	12.466	42.3484		4	368000	369000	15.6293	91.9521
1	173200	173300	12.016	45.7694		4	369000	370000	14.955	76.6585
1	173300	173400	17.3141	26.1242		4	370000	371000	41.0567	47.4484
1	173400	173500	17.8491	29.4503		4	371000	372000	146.916	70.0365
1	173500	173600	14.674	46.0034		4	372000	373000	22.5804	110.908
1	173600	173700	13.799	28.1843		4	373000	374000	24.2108	101.55
1	173700	173800	12.04	39.4464		4	374000	375000	12.0611	60.6568
1	173800	173900	8.22903	34.4473		4	375000	376000	15.7411	149.867
1	173900	174000	14.46	28.1583		4	376000	377000	9.35185	133.631
1	174000	174100	16.6251	35.6863		4	377000	378000	17.0833	55.5013
1	174100	174200	15.4801	19.8022		4	378000	379000	26.2725	183.891
1	174200	174300	9.05903	34.9773		4	379000	380000	55.78	51.2781
1	174300	174400	6.13802	82.0277		4	380000	381000	32.5589	41.1172
1	174400	174500	13.55	14.5441		4	381000	382000	10.4155	125.519
1	174500	174600	19.9691	48.6474		4	382000	383000	19.321	41.1858
1	174600	174700	14.036	52.2565		4	383000	384000	35.1719	12.7258
1	174700	174800	7.40402	40.5694		4	384000	385000	49.7294	15.8096
1	174800	174900	8.20103	104.977		4	385000	386000	46.9336	50.4858
1	174900	175000	9.77603	12.2501		4	386000	387000	2.49679	58.6138
1	175000	175100	7.17302	119.108		4	387000	388000	16.4527	73.7592
1	175100	175200	1.73101	29.4303		4	388000	389000	18.4968	193.487
1	175200	175300	0.0750003	796.279		4	389000	390000	34.0049	71.8886
1	175300	175400	2.06701	21.2162		4	390000	391000	26.2254	36.9833
1	175400	175500	4.75402	74.7457		4	391000	392000	23.7839	44.3935
1	175500	175600	4.68002	71.4526		4	392000	393000	13.453	81.5626
1	175600	175700	6.28502	55.2025		4	393000	394000	10.2373	57.1197
1	175700	175800	4.99102	81.9527		4	394000	395000	11.2462	136.932
1	175800	175900	5.14802	21.9662		4	395000	396000	28.394	51.6446
1	175900	176000	3.52501	34.7383		4	396000	397000	22.899	59.1442
1	176000	176100	1.75501	37.3873		4	397000	398000	5.48381	155.31
1	176100	176200	1.125	39.6064		4	398000	399000	4.04975	63.9193
1	176200	176300	0.364001	58.9415		4	399000	4e+05	87.2199	95.1923
1	176300	176400	0	100.98		4	4e+05	401000	67.1459	67.5943
1	176400	176500	0	34.3943		4	401000	402000	6.97466	67.8487
1	176500	176600	0.513002	89.8278		4	402000	403000	13.0835	60.482
1	176600	176700	1.415	82.4167		4	403000	404000	23.5051	98.5221
1	176700	176800	3.78001	45.4954		4	404000	405000	62.6068	44.5025
1	176800	176900	6.05702	49.9225		4	405000	406000	7.26708	79.1488
1	176900	177000	6.26402	25.1992		4	406000	407000	37.0986	38.7908
1	177000	177100	6.14302	78.7187		4	407000	408000	9.52866	94.5411
1	177100	177200	4.64102	40.4774		4	408000	409000	2.6696	62.2009
1	177200	177300	3.80501	45.8274		4	409000	410000	2.20968	94.5676
1	177300	177400	3.23801	72.2567		4	410000	411000	0.741028	58.8784
1	177400	177500	3.77601	90.1798		4	411000	412000	14.4746	72.998
1	177500	177600	5.08402	129.28		4	412000	413000	145.575	46.2122
1	177600	177700	5.26802	46.8734		4	413000	414000	9.08934	121.014
1	177700	177800	5.47902	74.4327		4	414000	415000	3.18332	130.695
1	177800	177900	4.47502	86.7268		4	415000	416000	32.5137	40.6295
1	177900	178000	3.63101	37.9143		4	416000	417000	31.8728	43.2327
1	178000	178100	2.70701	49.3844		4	417000	418000	21.9019	97.3022
1	178100	178200	4.27601	40.3014		4	418000	419000	30.7579	49.4539
1	178200	178300	3.93401	31.8663		4	419000	420000	24.8625	51.4856
1	178300	178400	2.68201	40.4684		4	420000	421000	35.1795	53.1744
1	178400	178500	3.36301	39.3014		4	421000	422000	11.2432	129.122
1	178500	178600	3.34901	46.4364		4	422000	423000	5.52361	72.8107
1	178600	178700	6.23802	38.6834		4	423000	424000	10.2178	129.21
1	178700	178800	8.22703	27.8843		4	424000	425000	9.39156	160.579
1	178800	178900	6.93602	49.2604		4	425000	426000	43.919	70.375
1	178900	179000	3.94201	48.4914		4	426000	427000	165.041	64.3787
1	179000	179100	1.448	40.4964		4	427000	428000	73.7898	65.9023
1	179100	179200	1.199	75.0517		4	428000	429000	130.275	93.8471
1	179200	179300	1.52801	50.6245		4	429000	430000	8.77183	56.5984
1	179300	179400	7.27302	59.5585		4	430000	431000	11.7901	42.0692
1	179400	179500	11.218	107.961		4	431000	432000	36.4039	72.0215
1	179500	179600	10.762	69.3716		4	432000	433000	21.2625	126.53
1	179600	179700	7.45703	77.9587		4	433000	434000	17.0946	117.342
1	179700	179800	7.08402	127.171		4	434000	435000	1.44775	87.2757
1	179800	179900	9.34603	77.4217		4	435000	436000	0.00500019	64.491
1	179900	180000	7.97103	78.2507		4	436000	437000	0	52.0169
1	180000	180100	3.42101	47.6984		4	437000	438000	0.923535	60.8468
1	180100	180200	1.371	661.306		4	438000	439000	81.6058	46.197
1	180200	180300	2.91201	48.6814		4	439000	440000	33.3754	108.853
1	180300	180400	3.83901	131.189		4	440000	441000	15.4381	76.4681
1	180400	180500	3.26201	22.8222		4	441000	442000	33.4479	40.5111
1	180500	180600	1.98501	76.3607		4	442000	443000	5.68012	125.963
1	180600	180700	1.386	86.4348		4	443000	444000	66.5039	101.657
1	180700	180800	0.970003	98.7079		4	444000	445000	1.26165	77.5818
1	180800	180900	0.478002	124.678		4	445000	446000	4.34876	63.2655
1	180900	181000	0.166001	57.8725		4	446000	447000	3.88985	198.043
1	181000	181100	0.214001	124.089		4	447000	448000	10.711	159.209
1	181100	181200	3.30201	33.7183		4	448000	449000	5.97683	65.649
1	181200	181300	2.66201	110.489		4	449000	450000	1.74687	155.767
1	181300	181400	0.532002	152.316		4	450000	451000	69.4789	70.288
1	181400	181500	0.635002	45.6714		4	451000	452000	76.8957	47.3959
1	181500	181600	0.628002	90.0698		4	452000	453000	59.3687	89.3952
1	181600	181700	0.236001	79.2377		4	453000	454000	142.564	102.026
1	181700	181800	0.560002	203.028		4	454000	455000	21.5213	88.3
1	181800	181900	0.666002	203.162		4	455000	456000	9.63126	165.166
1	181900	182000	0.365001	47.9834		4	456000	457000	19.4934	82.3263
1	182000	182100	0.327001	151.997		4	457000	458000	31.6861	69.5095
1	182100	182200	0.814003	97.3839		4	458000	459000	24.4602	103.522
1	182200	182300	1.13	90.3888		4	459000	460000	26.256	43.3646
1	182300	182400	0.648002	330.227		4	460000	461000	62.9139	29.4907
1	182400	182500	0.349001	108.959		4	461000	462000	23.2456	104.907
1	182500	182600	0.405001	68.1436		4	462000	463000	4.43027	56.7315
1	182600	182700	801.378	29.2953		4	463000	464000	3.34383	97.3988
1	182700	182800	1065.08	177.528		4	464000	465000	5.83852	67.4585
1	182800	182900	136.304	97.9919		4	465000	466000	21.5045	98.4182
1	182900	183000	250.132	63.8536		4	466000	467000	41.0126	44.662
1	183000	183100	309.259	40.6454		4	467000	468000	53.4156	35.9747
1	183100	183200	246.073	61.9876		4	468000	469000	24.2264	40.1864
1	183200	183300	194.492	71.2096		4	469000	470000	36.386	54.8336
1	183300	183400	176.108	80.1647		4	470000	471000	27.0608	163.638
1	183400	183500	110.24	155.554		4	471000	472000	135.101	110.045
1	183500	183600	90.3173	369.125		4	472000	473000	864.49	39.6661
1	183600	183700	110.728	214.753		4	473000	474000	6.05093	134.227
1	183700	183800	97.0833	70.1966		4	474000	475000	4.47007	75.5779
1	183800	183900	38.5441	87.6518		4	475000	476000	5.03199	50.6453
1	183900	184000	38.3661	114.774		4	476000	477000	1.13474	150.908
1	184000	184100	40.7421	80.8527		4	477000	478000	0.508119	64.6264
1	184100	184200	43.8901	120.093		4	478000	479000	7.24017	123.288
1	184200	184300	52.7432	65.9436		4	479000	480000	18.6487	46.5436
1	184300	184400	48.4742	91.7958		4	480000	481000	31.5559	50.1532
1	184400	184500	45.4812	36.0753		4	481000	482000	23.582	48.7585
1	184500	184600	22.4801	124.073		4	482000	483000	6.77156	148.566
1	184600	184700	1.134	130.048		4	483000	484000	2.25409	81.0013
1	184700	184800	0.882003	496.028		4	484000	485000	8.58993	52.3522
1	184800	184900	3.18801	92.4538		4	485000	486000	25.3132	94.2633
1	184900	185000	7.29402	70.6386		4	486000	487000	12.4222	125.348
1	185000	185100	7.59803	25.8642		4	487000	488000	7.60969	76.5121
1	185100	185200	9.69503	89.5678		4	488000	489000	8.77303	108.937
1	185200	185300	12.655	61.4126		4	489000	490000	83.5945	88.7825
1	185300	185400	15.7651	33.0553		4	490000	491000	187.211	52.6096
1	185400	185500	19.1761	66.9566		4	491000	492000	242.234	75.1092
1	185500	185600	20.1791	25.4682		4	492000	493000	286.783	76.3152
1	185600	185700	18.7051	62.5566		4	493000	494000	13.97	54.9418
1	185700	185800	4.44902	171.409		4	494000	495000	8.08561	220.692
1	185800	185900	2.95901	181.541		4	495000	496000	17.6067	49.0999
1	185900	186000	4.70202	22.6382		4	496000	497000	13.337	48.7145
1	186000	186100	7.79403	118.688		4	497000	498000	17.5228	128.357
1	186100	186200	8.36003	149.102		4	498000	499000	66.5074	33.4738
1	186200	186300	5.54702	90.4148		4	499000	5e+05	98.1026	35.6881
1	186300	186400	4.94602	58.2085		4	5e+05	501000	73.4663	42.4335
1	186400	186500	5.03502	31.1863		4	501000	502000	32.8689	104.692
1	186500	186600	4.06301	103.732		4	502000	503000	5.70282	54.2996
1	186600	186700	3.07201	35.8483		4	503000	504000	4.25716	136.148
1	186700	186800	3.00901	69.2496		4	504000	505000	81.2283	76.4361
1	186800	186900	2.44101	127.243		4	505000	506000	0.0854032	93.014
1	186900	187000	2.98001	104.829		4	506000	507000	2.704	124.658
1	187000	187100	3.21301	62.1986		4	507000	508000	8.12001	132.644
1	187100	187200	4.45702	68.9896		4	508000	509000	128.119	65.262
1	187200	187300	4.75602	143.241		4	509000	510000	42.2318	105.626
1	187300	187400	5.79602	79.4037		4	510000	511000	10.7726	52.3278
1	187400	187500	26.0731	61.3846		4	511000	512000	24.2117	48.1582
1	187500	187600	108.158	31.9013		4	512000	513000	8.93384	152.67
1	187600	187700	125.835	69.0576		4	513000	514000	42.1758	105.027
1	187700	187800	61.4852	87.3508		4	514000	515000	775.705	72.5116
1	187800	187900	12.583	28.9983		4	515000	516000	414.252	50.877
1	187900	188000	3.24401	507.457		4	516000	517000	2133.5	50.6243
1	188000	188100	5.06602	103.625		4	517000	518000	584.907	46.9658
1	188100	188200	11.138	68.6076		4	518000	519000	1725.28	74.9165
1	188200	188300	15.5061	40.1894		4	519000	520000	571.99	98.6126
1	188300	188400	20.0841	68.4016		4	520000	521000	1.38705	40.565
1	188400	188500	27.4261	63.8256		4	521000	522000	6.15553	103.871
1	188500	188600	30.6301	66.3846		4	522000	523000	131.617	49.8838
1	188600	188700	21.7081	74.1757		4	523000	524000	26.1467	65.5626
1	188700	188800	17.7801	279.751		4	524000	525000	14.6021	93.8985
1	188800	188900	12.953	96.4839		4	525000	526000	404.346	93.1925
1	188900	189000	6.33702	101.87		4	526000	527000	363.168	47.5385
1	189000	189100	5.14802	110.522		4	527000	528000	73.4573	80.5222
1	189100	189200	2.09001	1009.28		4	528000	529000	47.1406	65.9064
1	189200	189300	0.682002	35.1733		4	529000	530000	89.0151	57.72
1	189300	189400	0.594002	112.102		4	530000	531000	38.9459	269.17
1	189400	189500	0.777003	65.8586		4	531000	532000	31.3197	128.265
1	189500	189600	0.424001	85.5358		4	532000	533000	52.1231	58.9832
1	189600	189700	0.414001	19.3592		4	533000	534000	88.2806	72.0947
1	189700	189800	0.263001	32.8843		4	534000	535000	32.8162	250.156
1	189800	189900	0.547002	23.2992		4	535000	536000	42.7386	157.054
1	189900	190000	1.55601	58.6695		4	536000	537000	58.4473	62.7568
1	190000	190100	1.154	102.647		4	537000	538000	81.153	71.4699
1	190100	190200	2.07001	75.1667		4	538000	539000	10.282	66.0203
1	190200	190300	6.24102	29.4853		4	539000	540000	13.7803	97.052
1	190300	190400	7.33002	31.4223		4	540000	541000	17.3678	74.0908
1	190400	190500	6.46102	33.3883		4	541000	542000	5.82442	139.247
1	190500	190600	4.28701	33.4153		4	542000	543000	15.8763	115.171
1	190600	190700	4.09601	47.1244		4	543000	544000	19.5459	71.9901
1	190700	190800	4.31901	15.1441		4	544000	545000	3.29592	95.9831
1	190800	190900	3.31601	51.5115		4	545000	546000	2.7675	124.311
1	190900	191000	4.06001	39.2954		4	546000	547000	12.7891	71.0405
1	191000	191100	5.63802	43.1714		4	547000	548000	33.3266	54.6181
1	191100	191200	5.04102	21.6092		4	548000	549000	12.0502	109.131
1	191200	191300	5.31402	52.1115		4	549000	550000	62.8335	39.3832
1	191300	191400	5.23102	21.8272		4	550000	551000	27.6323	78.4077
1	191400	191500	3.85901	133.591		4	551000	552000	4.59897	129.408
1	191500	191600	4.64802	124.681		4	552000	553000	12.3943	56.2825
1	191600	191700	6.47902	53.0385		4	553000	554000	11.96	163.56
1	191700	191800	8.32703	122.02		4	554000	555000	13.56	36.6218
1	191800	191900	9.08803	43.6064		4	555000	556000	140.759	87.5782
1	191900	192000	9.50203	44.6064		4	556000	557000	285.257	96.5278
1	192000	192100	11.835	114.344		4	557000	558000	15.2631	64.9477
1	192100	192200	14.736	45.1484		4	558000	559000	23.2743	103.414
1	192200	192300	9.21003	40.1804		4	559000	560000	26.2602	46.8497
1	192300	192400	0.918003	33.8743		4	560000	561000	17.3298	142.929
1	192400	192500	0.657002	146.094		4	561000	562000	96.8055	34.4565
1	192500	192600	15.5241	249.73		4	562000	563000	29.2427	126.83
1	192600	192700	78.8953	17.4932		4	563000	564000	59.0002	68.6696
1	192700	192800	100.662	27.9863		4	564000	565000	82.3808	68.6426
1	192800	192900	90.3063	81.1607		4	565000	566000	49.8908	178.679
1	192900	193000	67.2232	15.2351		4	566000	567000	13.8024	66.9443
1	193000	193100	51.8492	68.1206		4	567000	568000	4.01615	58.8152
1	193100	193200	47.9842	21.1602		4	568000	569000	3.50403	60.1337
1	193200	193300	44.7412	32.5603		4	569000	570000	14.6458	90.2677
1	193300	193400	44.2471	20.3842		4	570000	571000	26.671	89.905
1	193400	193500	33.1291	20.9412		4	571000	572000	60.4241	37.3314
1	193500	193600	16.7861	17.6972		4	572000	573000	60.8683	32.9759
1	193600	193700	8.86003	30.6903		4	573000	574000	30.0964	74.3848
1	193700	193800	35.4661	20.0752		4	574000	575000	14.1054	69.045
1	193800	193900	49.7422	52.8465		4	575000	576000	20.2595	96.0557
1	193900	194000	35.1111	18.7102		4	576000	577000	107.064	112.981
1	194000	194100	37.8211	26.7452		4	577000	578000	71.5236	42.3024
1	194100	194200	34.2721	33.1673		4	578000	579000	50.3519	110.342
1	194200	194300	44.8892	38.5433		4	579000	580000	183.884	62.5934
1	194300	194400	34.7011	26.2172		4	580000	581000	709.425	109.082
1	194400	194500	25.4961	33.9453		4	581000	582000	10.4978	105.521
1	194500	194600	28.0931	31.5063		4	582000	583000	7.20807	141.043
1	194600	194700	32.3591	57.8805		4	583000	584000	12.1182	164.76
1	194700	194800	33.9601	47.9034		4	584000	585000	11.7404	92.8603
1	194800	194900	33.1081	39.0444		4	585000	586000	8.80973	59.696
1	194900	195000	39.6821	36.9103		4	586000	587000	21.2804	55.8667
1	195000	195100	52.3502	45.9904		4	587000	588000	10.2174	108.66
1	195100	195200	44.0641	42.9424		4	588000	589000	24.425	106.212
1	195200	195300	30.1851	58.7595		4	589000	590000	49.2455	117.916
1	195300	195400	27.5591	27.2002		4	590000	591000	57.9388	88.9691
1	195400	195500	22.3421	35.2313		4	591000	592000	36.3237	81.1341
1	195500	195600	12.543	31.1263		4	592000	593000	20.422	72.3133
1	195600	195700	3.62201	44.1184		4	593000	594000	13.6072	115.74
1	195700	195800	23.9311	38.4103		4	594000	595000	92.6862	55.6375
1	195800	195900	40.8041	42.5854		4	595000	596000	39.8966	37.5767
1	195900	196000	27.2371	45.4174		4	596000	597000	26.8859	142.011
1	196000	196100	31.2921	43.7644		4	597000	598000	8.0372	60.5644
1	196100	196200	35.3331	44.7064		4	598000	599000	6.84426	139.683
1	196200	196300	22.2481	26.3432		4	599000	6e+05	7.28758	80.384
1	196300	196400	7.19902	67.8146		4	6e+05	601000	1067.22	56.2129
1	196400	196500	11.161	71.7577		4	601000	602000	3790.52	46.9527
1	196500	196600	13.015	55.5245		4	602000	603000	55.0065	186.703
1	196600	196700	17.1591	42.4694		4	603000	604000	15.244	220.385
1	196700	196800	22.9271	86.8478		4	604000	605000	14.3644	62.431
1	196800	196900	29.2451	56.3585		4	605000	606000	8.18301	59.8848
1	196900	197000	21.6881	66.7826		4	606000	607000	8.18101	76.4695
1	197000	197100	15.7791	65.4506		4	607000	608000	20.9346	118.009
1	197100	197200	13.194	62.1546		4	608000	609000	15.3827	39.2927
1	197200	197300	14.348	95.5549		4	609000	610000	14.3468	45.3256
1	197300	197400	9.68403	49.7705		4	610000	611000	3.82554	121.572
1	197400	197500	7.79603	68.4596		4	611000	612000	4.14336	83.4542
1	197500	197600	5.63302	152.676		4	612000	613000	28.1541	84.6916
1	197600	197700	6.96002	42.1504		4	613000	614000	28.4359	102.474
1	197700	197800	9.57103	69.8856		4	614000	615000	87.6571	149.333
1	197800	197900	13.689	30.9513		4	615000	616000	97.5251	42.6369
1	197900	198000	16.1501	275.009		4	616000	617000	59.8877	89.1993
1	198000	198100	10.958	28.6653		4	617000	618000	36.7968	83.602
1	198100	198200	6.29602	131.694		4	618000	619000	9.63957	106.85
1	198200	198300	6.47602	14.4351		4	619000	620000	8.0208	86.1218
1	198300	198400	8.35003	80.5327		4	620000	621000	0.631924	54.2089
1	198400	198500	3.99701	63.1066		4	621000	622000	1.95627	98.4382
1	198500	198600	1.90201	21.7622		4	622000	623000	12.6052	75.5107
1	198600	198700	1.81101	0.863008		4	623000	624000	13.989	40.7039
1	198700	198800	2.22301	8.15507		4	624000	625000	15.7526	94.1416
1	198800	198900	0.924003	11.2881		4	625000	626000	25.5426	55.1546
1	198900	199000	0.0240001	0		4	626000	627000	76.5127	139.608
1	199000	199100	0	1.28601		4	627000	628000	80.418	38.0149
1	199100	199200	0	0		4	628000	629000	35.9632	86.5335
1	199200	199300	0	0		4	629000	630000	5.96723	89.7889
1	199300	199400	0	0		4	630000	631000	27.3419	133.29
1	199400	199500	0	0		4	631000	632000	35.8243	58.5726
1	199500	199600	0	0		4	632000	633000	18.6339	41.9443
1	199600	199700	0	0		4	633000	634000	23.2229	35.7198
[truncated: 118,518 more rows]

## Sheet: Figure 2c,d, S3b–d, S3j–l
Figure 2c,d, S3b–d, S3j–l								CC-seq-v2 Density (HpM/bp)
								TSS-proximal NDR		Gene body		TTS
Chr	Strand	Feature class Level 1	Systematic ID	Common Name	NFR/NDR_Start	NFR/NDR_End	RNA-seq (FPM)	Untreated	1 min osmotic shock	Untreated	1 min osmotic shock	Untreated	1 min osmotic shock
1	+	02_STM	YAR029W		185692	186261	2.53771	0.151894	0.317229	0.0110924	0.0209284	0.0859238	0.0614316
1	+	02_STM	YAL064W		20632	21551	0.83952	0.135048	0.36583	0.158128	0.0490647	0.0345182	0.0561292
1	+	02_STM	YAR064W		219378	220128	0.0487683	0.201798	0.441222	0.0696681	0.392322	0.108906	0.183578
1	-	02_STM	YAL039C	CYC3	69928	69535	126.273	0.0911766	0.0997142	0.0183497	0.0142357	0.394666	0.0990329
1	+	02_STM	YAL060W	BDH1	34856	35043	67.0623	0.23488	0.173564	0.0676559	0.00186584	0.420232	0.54876
1	+	02_STM	YAL003W	EFB1	141452	142202	1033.33	0.101787	0.266845	0.0172853	0.0129581	0.187846	0.144655
1	+	02_STM	YAL012W	CYS3	130458	130769	1317.56	0.15618	0.145854	0.00979615	0.00674674	0.204673	0.152832
1	+	02_STM	YAL061W	BDH2	32899	33367	7.37313	0.229495	0.0919678	0.0407917	0.0610592	0	0
1	+	02_STM	YAR071W	PHO11	224640	225390	4.92809	0.200665	0.188351	0.028314	0	0.132709	0.260957
1	-	02_STM	YAL005C	SSA1	142202	141570	1162.67	0.104711	0.298326	0.0107915	0.00512361	0.144287	0.508183
1	-	02_STM	YAL054C	ACS1	45361	44987	32.8963	0.0170028	0.0360511	0.0875154	0.0253053	0.258294	0.0916688
1	-	03_TFO	YAL037C-A		73874	73519	0.0449373	0.29262	0.487102	0.196576	0.880029	0.115653	0.29825
1	-	03_TFO	YAL068C	PAU8	2689	2245	0.569895	0.0125257	0.141565	0	0.0130881	0.286504	0.0393739
1	+	03_TFO	YAL030W	SNC1	87032	87318	22.7377	0.714972	0.829921	0.0538684	0.129946	0.165052	0.0693584
1	-	03_TFO	YAL044C	GCV3	58725	58428	58.7988	0.0768555	0.501521	0.0689925	0.0423793	0.136562	0.151321
1	+	03_TFO	YAL034W-A	MTW1	79401	79730	3.61238	0.594722	0.672762	0.0938633	0.442136	0.263316	0.396973
1	+	03_TFO	YAL037W		73519	73874	4.27318	0.29262	0.487102	0.0809983	0.0497126	0.196021	0.203677
1	-	03_TFO	YAL025C	MAK16	101452	101136	74.3239	0.689179	0.444245	0.0519632	0.0231724	0.088782	0.0742224
1	-	03_TFO	YAL018C	LDS1	119917	119590	1.03076	0.24056	0.15435	0.0284501	0.0129987	0	0.0623801
1	+	03_TFO	YAL042W	ERV46	61022	61332	192.083	0.366363	0.19209	0.0232543	0.0243309	0.00766478	0.0248212
1	-	03_TFO	YAR018C	KIN3	171957	171690	7.11013	0.225679	0.12099	0.0500126	0.00547517	0.0537242	0.0145527
1	+	03_TFO	YAL028W	FRT2	92444	92903	33.1182	0.178573	0.130177	0.017812	0.00224049	0.125341	0.248986
1	+	03_TFO	YAL016W	TPD3	124601	124863	202.844	0.15176	0.0672261	0.0211171	0.00494213	0.183681	0.0248212
1	-	03_TFO	YAL031C	GIP4	87318	87032	72.8504	0.714972	0.829921	0.0437869	0.104277	0.118309	0.0275943
1	-	03_TFO	YAL040C	CLN3	68209	67832	590.38	0.193998	0.5461	0.0194222	0.0309583	0.413405	0.0975828
1	+	03_TFO	YAR035W	YAT1	189795	190052	20.3035	0.0355006	0.0265701	0.025267	0.0764206	0.695923	0.381544
1	-	03_TFO	YAL043C	PTA1	61332	61022	143.407	0.366363	0.19209	0.0219271	0.0149892	0.313761	0.231526
1	-	03_TFO	YAL023C	PMT2	108937	108594	581.582	0.083737	0.116368	0.0153228	0.0161774	0.203211	0.0556311
1	+	03_TFO	YAL053W	FLC2	45361	45810	414.533	0.101337	0.145931	0.0334408	0.0142138	0.242486	0.04952
1	+	03_TFO	YAL041W	CDC24	62529	62826	103.721	0.104997	0.305806	0.0585997	0.109589	0.179306	0.9531
1	+	03_TFO	YAL051W	OAF1	48240	48577	62.8448	0.286514	0.412328	0.0587629	0.0770584	0.0525722	0
1	+	03_TFO	YAR042W	SWH1	192319	192637	228.934	0.171776	0.19034	0.0110472	0.020955	0.144533	0.128458
1	-	03_TFO	YAL001C	TFC3	151840	151155	40.7975	0.232119	0.237938	0.0611302	0.0459556	0.320511	0.175776
1	-	03_TFO	YAL026C	DRS2	99983	99728	167.622	0.190476	0.0984282	0.0371621	0.00885444	0.229211	0.321349
1	-	03_TFO	YAL024C	LTE1	106170	105924	70.9668	0.288434	0.282108	0.0210149	0.0196359	0.268509	0.107602
1	+	03_TFO	YAL017W	PSK1	119590	119917	128.864	0.24056	0.15435	0.0114295	0.00541789	0.0756913	0.229236
1	-	03_TFO	YAL029C	MYO4	92903	92444	408.841	0.178573	0.130177	0.0226376	0.0418587	0.126501	0.354226
1	-	04_UNB	YAR035C-A		192637	192487	0.0449373	0.300963	0.173199	0.0237483	0.0264613	0.11187	0.0254513
1	+	04_UNB	YAL044W-A	BOL1	57350	57551	43.0931	0.27372	0.089393	0.0916415	0.153021	0.156306	0.104452
1	-	04_UNB	YAL046C	BOL3	57551	57350	17.169	0.27372	0.089393	0.0432601	0.0339065	0.518383	0.724342
1	+	04_UNB	YAL033W	POP5	82526	82783	8.89054	0.266599	0.314261	0.111059	0.283496	0.105637	0.0505849
1	+	04_UNB	YAL055W	PEX22	41913	42230	3.08845	0.166365	0.125838	0.088603	0.015529	0.0804354	0.132561
1	+	04_UNB	YAL008W	FUN14	136528	136886	10.3017	0.196061	0.0393506	0.0919066	0.0377588	0.0471955	0.0594721
1	+	04_UNB	YAL059W	ECM1	36163	36586	7.8225	0.366516	0.0881071	0.0545312	0.00367376	0.154482	0.0657713
1	+	04_UNB	YAR033W	MST28	187864	188081	10.169	0.555933	0.166413	0.0875896	0.0286369	0.0907005	0
1	+	04_UNB	YAR027W	UIP3	183470	183754	57.4722	0.381316	0.221286	0.0819757	0.0410653	0.0959648	0.266413
1	-	04_UNB	YAR002C-A	ERP1	154991	154709	73.1525	0.401671	0.648467	0.14861	0.252866	0.00762247	0.0639413
1	+	04_UNB	YAL009W	SPO7	135652	135875	20.9852	0.782597	0.176612	0.0717337	0.0161094	0.0760624	0.127008
1	-	04_UNB	YAL007C	ERP2	138648	138377	114.688	0.37221	0.119956	0.00457872	0	0.200565	0.092103
1	-	04_UNB	YAL014C	SYN8	129281	129011	39.2445	0.319051	0.0578663	0.0427312	0.0041068	0.0869447	0.0415133
1	-	04_UNB	YAL049C	AIM2	52888	52598	108.085	0.618484	0.776601	0.0999955	0.0825901	0	0
1	+	04_UNB	YAL027W	SAW1	94428	94658	21.2339	0.46351	0.0591623	0.11943	0.0515877	0.178948	0.41121
1	+	04_UNB	YAR008W	SEN34	158633	158918	2.79201	0.343755	1.05843	0.0597353	0.353813	0.257076	0.24198
1	-	04_UNB	YAL020C	ATS1	114842	114573	18.9428	0.328549	0.0278182	0.00787178	0	0.0916514	0.412072
1	+	04_UNB	YAR015W	ADE1	168981	169307	78.3327	0.757295	0.331696	0.00775516	0	0.183875	0.173497
1	-	04_UNB	YAL032C	PRP45	84717	84448	24.3415	0.229511	0.498295	0.0658315	0.13638	0.580396	0.448437
1	+	04_UNB	YAL013W	DEP1	129011	129281	43.9472	0.319051	0.0578663	0.0103922	0	0.130436	0.0472517
1	-	04_UNB	YAL036C	RBG1	76445	76146	80.8917	0.743798	0.796572	0.0554498	0.0172918	0.548942	0.353473
1	-	04_UNB	YAL022C	FUN26	110673	110397	58.9906	0.28591	0.173374	0.0187622	0.00238501	0.0688651	0.163733
1	-	04_UNB	YAL010C	MDM10	135875	135652	43.3331	0.782597	0.176612	0.0775606	0.00818426	0.0178826	0.0350283
1	+	04_UNB	YAL058W	CNE1	37225	37447	63.4575	0.666734	0.175825	0.0546661	0.00516331	0.211314	0.0920415
1	+	04_UNB	YAR002W	NUP60	151986	152260	126.445	0.78907	1.00968	0.0775808	0.110384	0.248015	0.341695
1	+	04_UNB	YAL062W	GDH3	30879	31222	4.72918	0.0708239	0.0365867	0.134955	0.0210884	0.192241	0.053487
1	+	04_UNB	YAR003W	SWD1	154709	154991	29.3431	0.401671	0.648467	0.0576345	0.12129	0.226748	0.130652
1	+	04_UNB	YAR028W		184651	184894	17.1805	0.469451	0.373128	0.0309819	0.117398	0.0997621	0.148001
1	+	04_UNB	YAL011W	SWC3	131972	132235	22.3862	0.285697	0.220007	0.0475724	0.0216979	0.169208	0.0422724
1	-	04_UNB	YAR007C	RFA1	158918	158633	59.1014	0.343755	1.05843	0.0581116	0.217001	0.16808	0.413673
1	-	04_UNB	YAL047C	SPC72	57031	56817	24.3663	0.332458	0.155317	0.110307	0.0584267	0.192489	0.0665334
1	-	04_UNB	YAL034C	FUN19	82783	82526	46.8873	0.266599	0.314261	0.0349078	0.183149	0.0914419	0.0997854
1	-	04_UNB	YAL048C	GEM1	55592	54842	49.8618	0.242857	0.114201	0.0700612	0.038435	0.0235298	0
1	-	04_UNB	YAR014C	BUD14	169307	168981	146.953	0.757295	0.331696	0.0137677	0.000887828	0.0997635	0.244423
1	+	04_UNB	YAL056W	GPB2	38970	39283	64.0609	0.399527	0.224634	0.0271409	0.00181238	0.296488	0.132802
1	-	04_UNB	YAL021C	CCR4	113631	113343	237.657	0.220047	0.0587116	0.00981161	0.000681814	0.1772	0.488159
1	-	04_UNB	YAR019C	CDC15	175345	175122	52.3383	0.798311	0.120571	0.0273283	0.0010601	0.461418	0.571352
1	+	04_UNB	YAL035W	FUN12	76146	76445	734.051	0.743798	0.796572	0.0110959	0.0172848	0.136691	0.224333
1	+	04_UNB	YAL019W	FUN30	114573	114842	166.504	0.328549	0.0278182	0.014397	0.00690991	0.213041	0.125676
1	+	04_UNB	YAL002W	VPS8	143451	143641	97.4135	0.649402	0.724663	0.0865039	0.0691429	0.15639	0.0849168
1	-	04_UNB	YAL063C	FLO9	28099	27906	12.3232	0.0193154	0.102502	0.0411296	0.02758	0.895693	0.287764
2	+	01_RP	YBL092W	RPL32	44989	45666	2139.22	0.187034	0.51261	0.0640552	0.0870435	0.187632	0.338667
2	+	01_RP	YBR191W	RPL21A	606050	606298	769.357	0.119047	0.418039	0.011377	0.00408466	0.373281	0.169219
2	+	01_RP	YBR189W	RPS9B	604130	604524	1122.78	0.305732	0.200193	0.0058272	0	0.114675	0.0856156
2	-	01_RP	YBL087C	RPL23A	61226	60743	329.722	0.134854	0.208016	0.0176643	0	0.0512537	0.0607287
2	+	01_RP	YBL027W	RPL19B	167696	168446	786.283	0.130105	0.180328	0.00545405	0	0.0898252	0.446859
2	-	01_RP	YBL072C	RPS8A	89623	89416	1152.58	0.0429713	0.398582	0.0200337	0	0.386862	0.145723
2	-	01_RP	YBR084C-A	RPL19A	415913	415261	993.436	0.105654	0.413132	0.00238541	0.0089549	0.142311	0.118502
2	-	01_RP	YBR181C	RPS6B	593275	592754	193.525	0.176165	0.443624	0.0130838	0.00225449	0.393639	0.28052
2	+	01_RP	YBR031W	RPL4A	299856	300197	744.674	0.0640496	0.108186	0.0023133	0.0201046	0.137125	0.364447
2	+	01_RP	YBR048W	RPS11B	332367	332852	743.357	0.143251	0.115867	0.016015	0.00413608	0.33999	0.106404
2	-	02_STM	YBL071C-B		89999	89623	0.0937056	0.399448	0.394707	0.057154	0.182569	0.292002	0.239458
2	-	02_STM	YBR196C-B		615409	614702	2.10263	0.0856361	0.0881532	0.199592	0.0867418	0.173692	0.135763
2	-	02_STM	YBR296C-A		800513	800198	0.236179	0.360904	0.517378	0.147231	0.0652321	0.184783	0.0608529
2	-	02_STM	YBR196C-A		614500	614243	1.24012	0.27512	0.156705	0.199862	0.439748	0.0435771	0.152825
2	+	02_STM	YBR162W-A	YSY6	564839	565245	18.3604	0.0601633	0.389386	0	0	0.278044	0.140357
2	+	02_STM	YBR126W-A	MEO1	490481	490864	8.44883	0.240866	0.380092	0	0.0445284	0.187778	0.0834106
2	-	02_STM	YBL029C-A		165620	164870	29.6298	0.0563692	0.0735564	0.00761085	0	0.0518064	0.297338
2	+	02_STM	YBR230W-A		679534	680284	12.5813	0.209703	0.190841	0.033636	0.242672	0.0788298	0
2	+	02_STM	YBL071W-A	KTI11	89623	89999	17.8222	0.399448	0.394707	0	0	0.12379	0.100172
2	-	02_STM	YBL028C		168569	167819	63.4857	0.137035	0.180328	0.0130341	0	0.266504	0.0211678
2	+	02_STM	YBR010W	HHT1	256154	256402	20.9545	0.032378	0.00802535	0.042253	0.00608382	0.0775127	0
2	+	02_STM	YBR047W	FMP23	331523	331808	3.7855	0.305321	0.198778	0.0354351	0	0.542288	0.228614
2	+	02_STM	YBR135W	CKS1	504381	504824	39.0331	0.246761	0.330714	0	0	0.189257	0.259315
2	-	02_STM	YBL006C	LDB7	217426	217087	38.729	0.14788	0.320001	0.00775789	0.0326845	0.227512	1.26387
2	-	02_STM	YBR230C	OM14	680450	680055	52.7026	0.210899	0.353934	0.155293	0.0201697	0.1408	0.0913546
2	-	02_STM	YBR085C-A		419632	419209	71.3378	0.159593	0.327913	0.0264252	0.0187291	0.0460095	0.0687349
2	-	02_STM	YBR077C	SLM4	392805	392274	11.3889	0.133147	0.33379	0.0514337	0.0426052	0.393353	0.100294
2	-	02_STM	YBL003C	HTA2	235922	235738	7.20384	0.148626	0.342243	0.140252	0.493332	0.571735	0.550705
2	-	02_STM	YBR188C	NTC20	604524	604130	19.3922	0.305732	0.200193	0.0894314	0.0189887	0.109464	0.293647
2	-	02_STM	YBR066C	NRG2	371517	370736	33.6738	0.162745	0.352011	0.101399	0.0223441	0.0299475	0.037302
2	-	02_STM	YBR070C	ALG14	380268	379964	3.34659	0.0804382	0.0906889	0.018604	0.00802346	0.0112742	0.200908
2	+	02_STM	YBR137W		512696	512967	34.2238	0.350916	1.11765	0.113247	0.302192	0.0207367	0.00422079
2	-	02_STM	YBR082C	UBC4	407420	407178	528.54	0.475825	0.493998	0.0181347	0	0.24166	0.561494
2	-	02_STM	YBR201C-A		625322	625005	4.92529	0.0597864	0.111233	0.0401198	0	0.0247019	0.0883301
2	-	02_STM	YBR067C	TIP1	373073	372865	218.94	0.0912634	0.145636	0.0108813	0	0.107806	0.016317
2	-	02_STM	YBL064C	PRX1	101513	101157	62.4505	0.0545358	0.544617	0	0	0.213542	0.171677
2	-	02_STM	YBL093C	ROX3	45390	44989	61.2594	0.238114	0.452731	0.0163325	0.00780435	0.111906	0.00472547
2	+	02_STM	YBR106W	PHO88	451912	452662	222.916	0.1559	0.254489	0.0346492	0.0119767	0.268138	0.285089
2	-	02_STM	YBR089C-A	NHP6B	427181	426813	34.7763	0.188756	0.225977	0	0	0.0265614	0.0315021
2	-	02_STM	YBR101C	FES1	444999	444689	47.8404	0.404396	0.256458	0.0356256	0.0544215	0.0524397	0
2	+	02_STM	YBL043W	ECM13	136138	136551	18.3604	0.097256	0.30661	0.113485	0.0378784	0.116185	0.178603
2	-	02_STM	YBR037C	SCO1	311814	311437	20.88	0.0545726	0.462387	0.020774	0	0.0656393	0.0166956
2	+	02_STM	YBL002W	HTB2	235302	236052	13.6734	0.264801	0.746549	0.0607698	0.209052	0.212776	0.0969557
2	+	02_STM	YBL041W	PRE7	140612	140955	117.533	0.124398	0.609899	0.00359247	0	0.134562	0.122093
2	+	02_STM	YBR071W		379964	380268	42.8457	0.0804382	0.0906889	0.00726132	0.00345222	0.574685	0.145583
2	-	02_STM	YBL033C	RIB1	160150	159665	53.238	0.202268	0.0747716	0.00293806	0	0.035424	0.0298041
2	-	02_STM	YBL074C	AAR2	88060	87768	16.2609	0.251245	0.452655	0.0388255	0.00859641	0.127068	0
2	+	02_STM	YBR151W	APD1	544474	544926	109.63	0.114362	0.435378	0.052681	0.00403215	0.247865	0.338513
2	+	02_STM	YBR085W	AAC3	415419	415913	3.96908	0.0374619	0.265063	0.0281602	0.00737125	0.071482	0.0879509
2	-	02_STM	YBR046C	ZTA1	331808	331523	35.5813	0.305321	0.198778	0.0357162	0	0.590818	0.235302
2	+	02_STM	YBL032W	HEK2	159665	160150	67.0159	0.202268	0.0747716	0.00333041	0	0.390759	0.26476
2	-	02_STM	YBR105C	VID24	452786	452036	46.1404	0.140331	0.24481	0.05617	0.0211241	0.0441091	0.0298597
2	+	02_STM	YBR161W	CSH1	560975	561590	27.4432	0.0716052	0.24042	0.0436559	0.0472616	0.0254635	0.0152479
2	-	02_STM	YBR092C	PHO3	429449	429182	81.262	0.254327	0.944946	0.0074636	0	0.222059	0.553686
2	+	02_STM	YBR207W	FTH1	634826	635122	55.9726	0.44947	0.729401	0.0964527	0.399293	0.0998835	0.0266482
2	+	02_STM	YBR297W	MAL33	800198	800513	23.7417	0.360904	0.517378	0.0761305	0.0268144	0.145107	0.453332
2	-	02_STM	YBR025C	OLA1	292272	292076	904.34	0	0.0404998	0.0411428	0.00180931	0.181714	0.213899
2	-	02_STM	YBR126C	TPS1	490864	490481	205.78	0.240866	0.380092	0.0326944	0.00174573	0.0251403	0.00485089
2	+	02_STM	YBL015W	ACH1	193543	194147	55.8761	0.0461843	0.406446	0.00605541	0.0602019	0.0478794	0.569631
2	-	02_STM	YBR182C	SMP1	595318	595022	39.1843	0.0886033	0.212073	0.00264951	0	0.0686633	0.12959
2	-	02_STM	YBR196C	PGI1	614639	613889	2473.28	0.230671	0.22389	0.021312	0.0105867	0.177059	0.0468067
2	-	02_STM	YBL045C	COR1	136138	135808	401.665	0.0876142	0.423284	0.0124433	0	0.132758	0.0515334
2	-	02_STM	YBR162C	TOS1	565245	564839	1194.49	0.0601633	0.389386	0.00606131	0.00589965	0.0224103	0.00529286
2	+	02_STM	YBR054W	YRO2	342222	342540	28.3092	0.300765	0.404218	0.0432337	0.00209581	0.165705	0.344045
2	-	02_STM	YBR296C	PHO89	798880	798539	21.7313	0.0354097	0.0611958	0.0435885	0.0453325	0.121464	0.0302425
2	+	02_STM	YBR158W	AMN1	555535	556285	382.61	0.0525417	0.518282	0.0289925	0.0177132	0.236249	0.281403
2	-	02_STM	YBR060C	ORC2	362894	362565	78.8419	0.215977	0.159555	0.0315467	0.00599511	0.108598	0.0771764
2	-	02_STM	YBR068C	BAP2	376500	375750	377.65	0.170428	0.590191	0.0260769	0.0383987	0.00958739	0
2	-	02_STM	YBR157C	ICS2	556338	555588	8.96996	0.0525417	0.494627	0.128146	0.0202708	0.383562	0.235176
2	-	02_STM	YBL042C	FUI1	140612	140322	194.872	0.117606	0.457688	0.0261105	0.00439907	0.169757	0.149365
2	+	02_STM	YBR078W	ECM33	392274	392975	1609.32	0.166122	0.415799	0.0545093	0.114369	0	0
2	-	02_STM	YBR169C	SSE2	576380	576072	76.6083	0.296749	0.270411	0.0514597	0.0520164	0.149418	0.0730817
2	-	02_STM	YBR007C	DSF2	251878	251128	80.9902	0.175999	0.217295	0.0246623	0.0125319	0.208976	0.785318
2	+	02_STM	YBL011W	SCT1	203067	203491	148.946	0.139006	0.395062	0.0267284	0.00711095	0.29975	0.297428
2	-	02_STM	YBR069C	TAT1	379270	378520	88.6909	0.210744	0.5384	0.0342126	0.00646537	0.740623	0.404445
2	+	02_STM	YBR202W	MCM7	625322	625708	93.0706	0.409432	0.311286	0.00718876	0.00468819	0.264177	0.131921
2	-	02_STM	YBR049C	REB1	337262	336950	63.1558	0.229931	0.261362	0.0257326	0.00178223	0.224585	0.165879
2	-	02_STM	YBR133C	HSL7	504824	504381	152.604	0.246761	0.330714	0.0275774	0.00704311	0.0488185	0.0857422
2	-	02_STM	YBR238C		698111	697361	267.585	0.135734	0.184869	0.0117292	0.00144636	0.419152	0.674868
2	+	02_STM	YBR033W	EDS1	301548	301845	14.314	0.128665	0.352376	0.063556	0.0361709	0.169628	0.168024
2	+	02_STM	YBR203W	COS111	628190	628940	94.2655	0.0113126	0.213028	0.0393305	0.0558328	0.0261897	0.0512873
2	+	02_STM	YBR032W		301548	301845	1.34149	0.128665	0.352376	0.126535	0.374914	0.140321	0.144205
2	+	02_STM	YBR038W	CHS2	311437	311814	31.9658	0.0545726	0.462387	0.0190509	0.00357385	0.241939	0.466964
2	-	02_STM	YBR112C	CYC8	466171	465911	264.125	0.321889	0.545679	0.00178122	0.00424997	0.0727277	0.114404
2	+	02_STM	YBR083W	TEC1	407178	407420	336.585	0.475825	0.493998	0.0262457	0.0135149	0.0384654	0.0801406
2	-	02_STM	YBL076C	ILS1	84576	84247	1081.38	0.228568	0.445103	0.0167328	0.0814736	0.259572	0.442813
2	-	02_STM	YBR150C	TBS1	544926	544474	52.8712	0.114362	0.435378	0.0217854	0.00394471	0.152817	0.160846
2	-	02_STM	YBL075C	SSA3	88060	87768	34.5791	0.251245	0.452655	0.00777581	0.0135511	0.562266	0.327421
2	+	02_STM	YBL005W	PDR3	217087	217426	66.5989	0.14788	0.320001	0.0433351	0.0425397	0.0328592	0.0459909
2	+	02_STM	YBR295W	PCA1	792560	792853	108.145	0.700531	0.529884	0.0249317	0.0177944	0.379763	0.207332
2	-	02_STM	YBR218C	PYC2	662676	662381	444.746	0.242582	0.395154	0.0199184	0.0150693	0.226957	0.0671575
2	-	02_STM	YBR115C	LYS2	474370	473967	380.877	0.329842	0.353535	0.023256	0.018157	0.113155	0.15145
2	+	03_TFO	YBR221W-A		666100	666424	0	0.0529512	0.0816799	0.812334	0.530627	0.0993148	0.0817735
2	-	03_TFO	YBR182C-A		595926	595520	0.708538	0.10597	0.409979	0.00934549	0	0.0338191	0.0776919
2	-	03_TFO	YBR091C	TIM12	427766	427453	8.11894	0.129996	0.0529819	0	0	0.193775	1.46623
2	-	03_TFO	YBR058C-A	TSC3	356999	356567	84.2605	0.258155	0.34653	0.0794203	0.162369	0.275621	0.895983
2	+	03_TFO	YBR253W	SRB6	722994	723261	16.0045	0.289765	0.0745586	0.0636644	0.011875	0.155857	0.353976
2	-	03_TFO	YBR090C		427766	427453	2.11795	0.129996	0.0529819	0.0826	0.12162	0.0995603	0.0549998
2	+	03_TFO	YBL044W		135178	135928	0	0.108295	0.117325	0.0115994	0.279263	0.178274	0.126814
2	+	03_TFO	YBR282W	MRPL27	768000	768246	29.1902	0.641563	0.218302	0.113254	0.0209044	0.13317	0.0861161
2	-	03_TFO	YBR173C	UMP1	582433	582148	137.169	0.269911	0.283663	0	0	0.218691	0.0606039
2	-	03_TFO	YBL018C	POP8	186734	186473	7.60444	0.309504	1.46036	0.0783183	0.297551	0.0206375	0.00434621
2	-	03_TFO	YBL091C-A	SCS22	47381	47147	7.91134	0.343738	0.598997	0.0922295	0.170533	0.425034	0.107101
2	-	03_TFO	YBR109C	CMD1	458675	458375	90.449	0.264186	0.216808	0.0424341	0.0520524	0.0459304	0.147683
2	+	03_TFO	YBL038W	MRPL16	145748	146158	25.8778	0.11146	0.0667542	0.0310443	0	0.584743	0.406348
2	+	03_TFO	YBR171W	SEC66	578064	578371	41.7732	0.45765	0.301005	0.0733743	0.0349566	0.0724849	0.0185226
2	+	03_TFO	YBR096W		435688	435970	113.303	0.435365	0.329569	0.015701	0.0084116	0.109357	0.0396869
2	+	03_TFO	YBR244W	GPX2	707030	707364	7.50794	0.332199	0.136035	0.121294	0.0871172	0.122415	0.0401318
2	-	03_TFO	YBR256C	RIB5	728376	728099	87.8925	0.400278	0.357996	0.012965	0.00295657	0.0542326	0.31079
2	-	03_TFO	YBR035C	PDX3	307162	306941	94.8043	0.10608	0.0569039	0.0774317	0.019103	0.0061382	0
2	-	03_TFO	YBL078C	ATG8	81023	80711	21.9989	0.269892	2.50852	0.0207587	0.773134	0.256166	0.342277
2	-	03_TFO	YBL036C		151512	151192	39.3379	0.418065	0.185941	0.117297	0.081996	0.35508	0.180871
2	-	03_TFO	YBR014C	GRX7	267640	267341	29.8977	0.734095	0.343172	0.0104612	0	0.0770098	0
2	+	03_TFO	YBR257W	POP4	728630	728904	10.1087	0.332363	0.165453	0.107646	0.0128853	0.0759695	0.0304898
2	-	03_TFO	YBR291C	CTP1	784885	784600	18.2601	0.228126	0.350141	0.130555	0.108485	0.0739761	0.120211
2	+	03_TFO	YBR040W	FIG1	316565	316850	452.641	0.167196	0.496173	0.0305192	0.0129108	0.0386797	0.0756666
2	+	03_TFO	YBR165W	UBS1	568504	568792	18.0134	0.428566	0.475258	0.0651465	0.0340069	0	0.00409596
2	-	03_TFO	YBR164C	ARL1	568792	568504	15.6172	0.428566	0.475258	0.0352783	0.0431332	0.161215	0.0541828
2	+	03_TFO	YBR175W	SWD3	582148	582433	9.52246	0.269911	0.283663	0.0472155	0.0119751	0.018106	0.0205401
2	+	03_TFO	YBR146W	MRPS9	534952	535250	117.428	0.160422	0.0691723	0.0246736	0	0.143545	0.288667
2	-	03_TFO	YBR129C	OPY1	495627	495318	15.8774	0.101983	0.126078	0.0338412	0.0090986	0.240079	0.0546779
2	+	03_TFO	YBL031W	SHE1	161273	161723	12.6942	0.482034	0.203213	0.0697342	0.0192727	0.0156618	0.225118
2	-	03_TFO	YBR002C	RER2	242833	242515	25.1236	0.319236	0.435128	0.0534484	0.0305894	0.341012	0.13986
2	-	03_TFO	YBR197C		616127	615816	24.1071	0.286001	0.131183	0.0163571	0.0176772	0.0646329	0.0296721
2	+	03_TFO	YBR290W	BSD2	782326	782631	75.0819	0.718749	0.429404	0.0163099	0.00642434	0.080133	0.157072
2	-	03_TFO	YBR050C	REG2	338676	338264	3.75206	0.249823	0.161347	0.0167314	0	0.172402	0.0462435
2	-	03_TFO	YBR011C	IPP1	258282	257970	1535.33	0.0922865	0.100721	0.0204844	0.00402893	0.413743	0.333276
2	+	03_TFO	YBL050W	SEC17	124776	125094	32.6302	0.848055	0.528818	0.00877961	0.0606203	0.170261	0.229449
2	-	03_TFO	YBR053C		341020	340744	42.5661	0.558247	0.124799	0.00767401	0	0.0104273	0.00535497
2	+	03_TFO	YBR187W	GDT1	602196	602556	82.5227	0.28012	0.187669	0.0232332	0	0.302657	0.170164
2	+	03_TFO	YBR039W	ATP3	315253	315551	190.362	0.138622	0.0956454	0.0273659	0.0162532	0.0097053	0
2	+	03_TFO	YBR119W	MUD1	479189	479347	24.8616	0.436244	0.395688	0.0456055	0.0834866	0.0862539	0.0373582
2	+	03_TFO	YBR104W	YMC2	449270	449590	22.9951	0.453812	0.363426	0.0216022	0.0106245	0.0726715	0.0164418
2	+	03_TFO	YBL016W	FUS3	192025	192401	499.57	0.0768246	0.554865	0.00765333	0.0174112	0.485336	0.385188
2	+	03_TFO	YBR076W	ECM8	389881	390132	0.78692	0.353661	0.167356	0.0763055	0.0112975	0.117122	0.0512825
2	-	03_TFO	YBR211C	AME1	647497	647191	13.3961	0.143259	0.106567	0.0237863	0.00401006	0.443286	0.734913
2	+	03_TFO	YBR183W	YPC1	595520	595926	54.1699	0.10597	0.409979	0.00211959	0	0.876378	0.347935
2	-	03_TFO	YBR065C	ECM2	370022	369689	28.7495	0.193906	0.178896	0.0496747	0.00971939	0.309984	0.300901
2	-	03_TFO	YBR034C	HMT1	306306	305961	108.886	0.140438	0.341625	0.00977407	0	0.245019	0.0742105
2	-	03_TFO	YBR302C	COS2	812299	811549	4.00356	0.0257095	0.0303395	0.00906979	0	0.112713	0.0410098
2	+	03_TFO	YBR145W	ADH5	533488	533661	15.7864	0.20697	0.302664	0.0528445	0.0159074	0.255027	0.223413
2	-	03_TFO	YBL030C	PET9	164535	164144	616.296	0.108168	0.121736	0.0102731	0	0.0494115	0.0214175
2	-	03_TFO	YBR130C	SHE3	497170	496894	64.59	0.371366	0.194573	0.0189234	0.00365049	0.0128271	0
2	+	03_TFO	YBL058W	SHP1	111163	111456	118.387	0.167119	0.0547875	0.0205089	0	0.0931987	0.339402
2	-	03_TFO	YBR195C	MSI1	612100	611871	24.4418	0.431647	0.318803	0.0599535	0.0153648	0.293261	0.230885
2	+	03_TFO	YBL013W	FMT1	201724	202042	7.85595	0.329218	0.297657	0.123832	0.179163	0.39031	0.295404
2	-	03_TFO	YBR095C	RXT2	435970	435688	29.5908	0.435365	0.329569	0.0443989	0.0063196	0.136317	0.19972
2	+	03_TFO	YBL046W	PSY4	132165	132456	14.5205	0.47142	0.205572	0.0381038	0.00932003	0.184293	0.133053
2	+	03_TFO	YBR147W	RTC2	536178	536469	9.24341	0.537125	0.363932	0.0244415	0	0.460139	0.320847
2	+	03_TFO	YBR110W	ALG1	458675	458851	59.0938	0.140126	0.188427	0.0374956	0.0385578	0.0174998	0.0536124
2	-	03_TFO	YBR236C	ABD1	691966	691688	40.4892	0.267253	0.0875702	0.0311218	0.0151981	0.00646488	0.00730739
2	-	03_TFO	YBL082C	ALG3	71607	71144	27.9375	0.687624	0.276431	0.0116701	0.00457836	0.0811165	0.0219263
2	+	03_TFO	YBR279W	PAF1	760854	761278	104.727	0.241666	0.322903	0.032762	0.00831205	0.360509	0.199016
2	-	03_TFO	YBL086C		62906	62657	18.3301	0.077474	0.153221	0.0253179	0.00189005	0.0841329	0.0772397
2	-	03_TFO	YBR029C	CDS1	298055	297767	117.251	0.122562	0.264681	0.041582	0.0049381	0.333097	0.15649
2	+	03_TFO	YBR293W	VBA2	786817	787106	16.5361	0.353535	0.270503	0.0371976	0.0350237	0.0608015	0.0502815
2	+	03_TFO	YBR003W	COQ1	242515	242833	110.418	0.319236	0.435128	0.0681854	0.0387121	0.0735794	0.114981
2	+	03_TFO	YBR184W		596960	597383	1.62644	0.156616	0.0442617	0.160321	0.0199561	0.0837993	0.028099
2	-	03_TFO	YBR177C	EHT1	586589	586161	130.687	0.164419	0.382482	0.0280797	0.00745865	0.115237	0.0101437
2	+	03_TFO	YBR199W	KTR4	618528	618861	90.4044	0.233218	0.0165731	0.0185339	0.00263888	0.0980067	0.0049136
2	-	03_TFO	YBR288C	APM3	779711	779447	44.4805	0.645643	0.107863	0.110986	0.0789744	0.0984415	0.0415168
2	-	03_TFO	YBR143C	SUP45	532524	532196	210.642	0.380881	0.225331	0.0277448	0.00973036	0.0794943	0.0131676
2	-	03_TFO	YBL080C	PET112	74972	74708	19.8262	0.0153261	0.354527	0.0528232	0.0124367	0.0289973	0.00844157
2	+	03_TFO	YBR139W		515358	515689	163.918	0.334898	1.45957	0.0321993	0.171289	0.208677	0.0533628
2	+	03_TFO	YBR148W	YSW1	537482	537920	2.47362	0.215753	0.256989	0.0328495	0.014191	0.138228	0.351618
2	-	03_TFO	YBR138C		515689	515358	7.63789	0.334898	1.45957	0.0222593	0.0981963	0.0259975	0.0487651
2	-	03_TFO	YBR222C	PCS60	668667	668356	132.528	0.110596	0.113924	0.0234432	0.0137354	0.0513424	0.0374209
2	+	03_TFO	YBR214W	SDS24	651090	651371	218.72	0.204334	0.404455	0.0269613	0.0166203	0.0708051	0.127584
2	-	03_TFO	YBR283C	SSH1	770893	770542	397.312	0.321485	0.288619	0.0238564	0.00248217	0.0145957	0.0139853
2	-	03_TFO	YBR223C	TDP1	670500	670263	59.0356	1.02637	0.408277	0.0228614	0.0171194	1.00346	0.76771
2	+	03_TFO	YBR180W	DTR1	589468	589715	0.138643	0.0422069	0.00775317	0.0371332	0.000968259	0.38843	0.245181
2	+	03_TFO	YBR186W	PCH2	600350	600569	0.753476	0.145638	0.0134614	0.0234981	0.00163146	0.125083	0.393176
2	-	03_TFO	YBL039C	URA7	146158	145748	109.812	0.11146	0.0667542	0.00269472	0	0.143427	0.164369
2	-	03_TFO	YBR170C	NPL4	578371	578064	37.7421	0.45765	0.301005	0.0531571	0.0139166	0.382816	0.136079
2	+	03_TFO	YBR030W	RKM3	297767	298055	29.1595	0.122562	0.264681	0.0299674	0.00735565	0	0
2	-	03_TFO	YBR045C	GIP1	330519	330191	12.7238	0.733189	0.531082	0.0418247	0.00598834	0.225033	0.299463
2	-	03_TFO	YBR123C	TFC1	486980	486670	21.8773	0.224379	0.102425	0.0281629	0.00403448	0.323662	0.173877
2	+	03_TFO	YBR021W	FUR4	280877	281349	72.3739	0.0846958	0.69168	0.0277119	0.136001	0.163433	0.0740295
2	+	03_TFO	YBL024W	NCL1	172228	172551	170.802	0.232302	0.1164	0.0427817	0.0147843	0.126347	0.123723
2	+	03_TFO	YBR163W	EXO5	565415	565670	41.6227	0.207872	0.185886	0.0648832	0.0259758	0.00785135	0.00535497
2	-	03_TFO	YBR019C	GAL10	278790	278464	1.20668	0.206669	0.2295	0.0766992	0.0555253	0.178269	0.140304
2	+	03_TFO	YBR131W	CCZ1	496894	497170	17.9093	0.371366	0.194573	0.0319791	0.024963	0.30192	0.103703
2	-	03_TFO	YBR121C	GRS1	483766	483415	550.262	0.364705	0.289256	0.0285814	0.0158154	0	0.00636433
2	-	03_TFO	YBR043C	QDR3	324342	324031	36.0115	0.621196	0.605448	0.0260395	0.00305757	0.162667	0.432937
2	+	03_TFO	YBL097W	BRN1	40517	40808	12.8185	0.553466	0.488591	0.0661482	0.0329374	0.158727	0.709657
2	+	03_TFO	YBR020W	GAL1	278286	278959	5.53629	0.123696	0.114052	0.0413742	0.0234524	0.0188183	0.00661517
2	-	03_TFO	YBR080C	SEC18	401189	400873	158.9	0.423051	0.501046	0.0367188	0.009257	0.161427	0.148931
2	-	03_TFO	YBR172C	SMY2	581831	581427	179.956	0.123463	0.188996	0.0162389	0.0115917	0.141428	0.377246
2	-	03_TFO	YBL051C	PIN4	125094	124776	263.653	0.848055	0.528818	0.0235843	0.0234539	0.125514	0.0892702
2	+	03_TFO	YBR114W	RAD16	466887	467224	66.2238	0.225773	0.40671	0.019114	0.0356003	0.0653743	0
2	-	03_TFO	YBL084C	CDC27	69788	69507	51.8248	0.332369	0.2286	0.0193107	0.00198206	0.135252	0.179485
2	-	03_TFO	YBR198C	TAF5	618861	618528	123.715	0.233218	0.0165731	0.0222682	0.00550071	0.168084	0.157057
2	+	03_TFO	YBR212W	NGR1	647191	647497	137.672	0.143259	0.106567	0.00204748	0	0.0187739	0.0233138
2	+	03_TFO	YBR237W	PRP5	691688	691966	28.7952	0.267253	0.0875702	0.0290059	0.0184892	0.233204	0.115169
2	+	03_TFO	YBR289W	SNF5	779447	779711	71.2901	0.645643	0.107863	0.0151283	0.0063078	0.0667247	0.101309
2	-	03_TFO	YBR179C	FZO1	589468	589140	65.2393	0.218304	0.0921918	0.0150524	0.0031905	0.335671	0.34039
2	-	03_TFO	YBL052C	SAS3	122353	122083	51.2827	0.664802	0.498205	0.0583718	0.0461096	0.223541	0.064695
2	-	03_TFO	YBR008C	FLR1	255429	255166	42.5862	0	0	0.0423471	0.00820595	0.0135262	0.0196568
2	-	03_TFO	YBR063C		370022	369689	27.7417	0.193906	0.178896	0.0248504	0.00516845	0.651291	0.445126
2	+	03_TFO	YBR225W		670263	670500	158.835	1.02637	0.408277	0.0141907	0.00624901	0.0355614	0.0223647
2	+	03_TFO	YBR073W	RDH54	382891	383180	83.484	0.530848	0.606365	0.0206362	0.00602835	0.101721	0.0414583
2	-	03_TFO	YBL014C	RRN6	202042	201724	39.3438	0.329218	0.297657	0.018109	0.0217688	0.336761	0.127833
2	+	03_TFO	YBR284W		770542	770893	21.2942	0.321485	0.288619	0.0226838	0.00108479	0.821571	0.331185
2	-	03_TFO	YBR229C	ROT2	679484	679197	208.817	0.411657	0.14032	0.0303157	0.00583406	0.168097	0.0822835
2	-	03_TFO	YBR017C	KAP104	273994	273836	192.195	0.108539	0.437183	0.010786	0.00388639	0.274196	0.240915
2	+	03_TFO	YBR084W	MIS1	410716	411058	389.503	0.229813	0.200792	0.0276996	0.0097037	0.126267	0.0302425
2	+	03_TFO	YBL063W	KIP1	101651	101914	29.3605	0.259051	0.184251	0.0508023	0.0310284	0.179251	0.226991
2	+	03_TFO	YBL085W	BOI1	63217	63484	180.084	0	0.0181207	0.0164384	0.00876391	0.29093	0.279167
2	-	03_TFO	YBR059C	AKL1	360664	360285	294.179	0.264304	0.916253	0.0178939	0.0142077	0.250428	0.86815
2	-	03_TFO	YBL022C	PIM1	181623	181358	339.141	0.126886	0.0773165	0.0310961	0.0243707	0.0178826	0.226488
2	-	03_TFO	YBL066C	SEF1	100406	100108	110.587	0.218101	0.210814	0.0142399	0.00405896	0.188327	0.224469
2	-	03_TFO	YBL007C	SLA1	216659	216368	562.407	0.237059	0.192858	0.00533505	0.0265722	0.168264	0.0345887
2	-	03_TFO	YBR018C	GAL7	278790	278464	0.693215	0.206669	0.2295	0.0321071	0.00490225	0.0928117	0.134383
2	-	03_TFO	YBR081C	SPT7	405595	405339	91.4911	0.433671	0.105323	0.0211075	0.00388923	0.324196	0.163868
2	-	03_TFO	YBL047C	EDE1	132456	132165	968.333	0.47142	0.205572	0.0115862	0.0148609	0.163848	0.329552
2	+	03_TFO	YBL079W	NUP170	74972	75248	274.002	0.35235	0.198119	0.0215459	0.0966573	0.379577	0.132305
2	-	03_TFO	YBL017C	PEP1	192025	191720	630.809	0.215407	0.449802	0.0104473	0.0857981	0.224375	0.233851
2	+	03_TFO	YBR136W	MEC1	505416	505687	94.9572	0.272742	0.0898198	0.0324597	0.0487093	0.105866	0.141254
2	+	04_UNB	YBL100W-C		28178	28356	0.0975365	0.194975	0.127838	0.0770448	0.0906259	0.084959	0.312689
2	-	04_UNB	YBL108C-A	PAU9	7913	7803	1.92288	0	0	0	0	0.219015	2.31081
2	-	04_UNB	YBR072C-A		383180	383091	0.236179	0.0461006	0	0.713821	0.907817	0.105351	0.0577096
2	-	04_UNB	YBR262C	MIC12	736297	736029	7.49158	0.448924	0.143953	0.0135717	0	0.185682	0.364904
2	-	04_UNB	YBL071C		90724	90601	0.187411	0.0723401	0	0.133707	0.0264281	0.0271836	0.0626901
2	-	04_UNB	YBR009C	HHF1	255826	255611	12.4848	0.0236063	0	0	0	0.0525673	0.109368
2	+	04_UNB	YBR268W	MRPL37	741070	741340	29.2428	0.448381	0.252095	0	0	0.0655664	0.156934
2	+	04_UNB	YBR301W	PAU24	808237	808987	0.415929	0.0304921	0.0906152	0.00251299	0.00591775	0.173656	0.207899
2	+	04_UNB	YBL039W-B		142849	143152	5.89196	0.088839	0.0449126	0.0286267	0.0160504	0.0791495	0.139054
2	+	04_UNB	YBR252W	DUT1	722373	722647	20.0081	0.329411	0.0798218	0.211884	0.0240584	0.0958663	0.0460542
2	+	04_UNB	YBR233W-A	DAD3	684704	684990	1.98211	0.342684	0.103791	0.0640528	0.012067	0.124698	0.190886
2	+	04_UNB	YBL026W	LSM2	170357	170622	28.3249	0.385017	0.213484	0.0272412	0.00759015	0.0959682	0.249164
2	-	04_UNB	YBR255C-A	RCF3	727295	727063	6.76109	0.218654	0.200196	0.108146	0.00889802	0.140032	0.200836
2	-	04_UNB	YBR264C	YPT10	738586	738314	5.95885	0.33422	0.0845798	0.00856568	0.00244006	0.0228223	0.0248881
2	-	04_UNB	YBR269C	SDH8	742835	742532	28.0159	0.425323	0.189038	0.0373974	0.0149629	0.149743	0.123547
2	-	04_UNB	YBL059C-A	CMC2	110722	110531	24.8435	0.715468	0.153037	0.0401273	0.0126612	0.121128	0.294652
2	+	04_UNB	YBR111W-A	SUS1	461868	462141	34.6356	0.727061	0.663422	0.0561234	0.260436	0.102335	0.814775
2	-	04_UNB	YBL021C	HAP3	182346	182061	8.00888	0.355148	0.370741	0.0219274	0.00493546	0.0617344	0.0686733
2	-	04_UNB	YBR120C	CBP6	481246	480951	6.49147	0.769197	0.5755	0.161783	0.207601	0.0127917	0.0042835
2	+	04_UNB	YBL090W	MRP21	48591	48850	18.3719	1.07325	0.676409	0.203776	0.181557	0.0279597	0.0118447
2	+	04_UNB	YBR194W	AIM4	609704	609958	8.40389	0.772711	0.189491	0.0941694	0.0121601	0.0232884	0.0512873
2	-	04_UNB	YBR254C	TRS20	724470	724230	15.8209	1.53768	0.218083	0.014297	0	0.228863	0.0810723
2	+	04_UNB	YBR016W		270009	270240	81.048	0.176312	0.19321	0.0535489	0.0244162	0.212315	0.163919
2	-	04_UNB	YBL057C	PTH2	113703	113394	28.9826	0.224362	0.14223	0.0281196	0	0.122528	0.118573
2	-	04_UNB	YBR111C	YSA1	462141	461868	108.341	0.727061	0.663422	0.0423546	0.0805417	0.190168	0.203863
2	+	04_UNB	YBL059W		110531	110722	9.82273	0.715468	0.153037	0.228414	0.0434576	0.292002	0.239458
2	+	04_UNB	YBR022W	POA1	283462	283651	14.6811	0.805266	0.869079	0.0917012	0.617646	0.227383	0.0793182
2	-	04_UNB	YBL107C	MIX23	10768	10480	20.9814	0.582884	0.677654	0.133947	0.263614	0.126669	0.0289166
2	-	04_UNB	YBL001C	ECM15	237955	237724	78.6118	0	0.0448359	0.0443027	0.232955	0.377548	0.0811398
2	-	04_UNB	YBR062C		366803	366560	23.4494	0.287971	0.0741488	0.028147	0.0277872	0.168577	0.0275292
2	-	04_UNB	YBR052C	RFS1	339627	339361	47.1117	0.329622	0.116528	0.0776672	0.0192599	0.00734296	0
2	+	04_UNB	YBL025W	RRN10	171221	171468	8.79683	0.651217	0.165588	0.0431481	0.0149343	0.134194	0.0587763
2	-	04_UNB	YBR122C	MRPL36	484773	484494	45.0895	0.518124	0.277744	0.0602451	0.00936197	0.0787819	0.0973952
2	+	04_UNB	YBR278W	DPB3	760084	760308	12.1549	0.5404	0.160306	0.0965737	0.00283206	0.103875	0.0245083
2	-	04_UNB	YBR167C	POP7	572280	572077	7.24391	0.264256	0.219473	0.0144423	0.00901767	0.221593	0.141686
2	+	04_UNB	YBR005W	RCR1	245619	245896	59.0269	0.56385	0.482416	0.0490295	0.0239427	0.00717927	0.00699443
2	-	04_UNB	YBR154C	RPB5	549338	549051	98.4313	0.202743	0.185011	0.0258926	0.0110212	0.242958	0.160592
2	-	04_UNB	YBR258C	SHG1	730393	730128	12.6875	0.61805	0.117245	0.118756	0	0.162836	0.251179
2	-	04_UNB	YBR261C	TAE1	735699	735503	38.5482	0.294304	0.0505276	0.093948	0.0199688	0.435315	0.307168
2	+	04_UNB	YBR201W	DER1	623213	623495	39.9559	0.464267	0.168629	0.0182699	0	0.0855569	0.0548105
2	+	04_UNB	YBR153W	RIB7	546640	547390	34.2789	0.208402	0.11377	0.0355065	0.00865122	0.137974	0.110635
2	+	04_UNB	YBL102W	SFT2	23742	24041	32.0613	0.473587	0.631099	0.0825841	0.0745951	0.0899764	0.0195284
2	+	04_UNB	YBR217W	ATG12	657579	657833	9.22809	0.820311	0.494185	0.0502535	0.0827178	0.0151243	0
2	-	04_UNB	YBL040C	ERD2	143152	142849	102.654	0.088839	0.0449126	0.0950248	0.00663362	0.0496702	0.168829
2	-	04_UNB	YBR088C	POL30	426134	425810	50.074	0.287906	0.142184	0.0864139	0.0953899	0.297438	0.210044
2	+	04_UNB	YBR242W		704255	704554	86.151	0.326506	0.263043	0.0866292	0.0222432	0.0709445	0.0124121
2	-	04_UNB	YBR185C	MBA1	600198	599945	28.1605	0.883912	0.192333	0.0246683	0.00286367	0.0859883	0.0885762
2	+	04_UNB	YBR228W	SLX1	675123	675391	5.54955	0.931356	0.275416	0.0656867	0.00755466	0.13317	0.0861161
2	+	04_UNB	YBL095W	MRX3	42397	43147	11.8393	0.0859347	0.0447567	0.0453938	0.027188	0.257623	0.219243
2	+	04_UNB	YBR213W	MET8	650033	650338	41.3594	0.329155	0.580738	0.0180668	0	0.0395918	0.00377942
2	+	04_UNB	YBR251W	MRPS5	721123	721384	29.3163	0.588992	0.175332	0.0466307	0.00748126	0.361392	0.200153
2	+	04_UNB	YBR160W	CDC28	559695	560039	70.4676	0.464861	0.38753	0.0364001	0.0184237	0	0
2	+	04_UNB	YBR265W	TSC10	738314	738586	44.6227	0.33422	0.0845798	0.0543771	0.00639222	0.592998	0.448435
2	-	04_UNB	YBL010C		207211	206911	18.3214	0.53457	0.59462	0.0828711	0.0683362	0.533827	0.200423
2	+	04_UNB	YBR176W	ECM31	583376	583649	15.9289	0.753743	0.30655	0.0810279	0.0248778	0.234462	0.247023
2	-	04_UNB	YBR231C	SWC5	683369	683077	20.054	0.687042	0.427178	0.0294246	0	0.120703	0.114658
2	+	04_UNB	YBR087W	RFC5	423591	423784	17.2868	0.196964	0.0330303	0.0224387	0	0.0888971	0.0778006
2	-	04_UNB	YBR061C	TRM7	365924	365702	35.5726	0.343005	0.136782	0.0399515	0.0157634	0.0426352	0.102517
2	-	04_UNB	YBR193C	MED8	609958	609704	23.5278	0.772711	0.189491	0.125706	0.0058205	0.222366	0.101995
2	-	04_UNB	YBR141C	BMT2	528302	528013	10.2502	0.741976	0.194688	0.0586865	0.0680828	0.175929	0.407366
2	-	04_UNB	YBR042C	CST26	321854	321607	29.936	0.714209	0.23712	0.0937126	0.0448517	0	0.0319411
2	-	04_UNB	YBR128C	ATG14	494506	494092	4.28084	0.230408	0.088192	0.0364457	0.00843224	0.119065	0.0318778
2	+	04_UNB	YBR024W	SCO2	289140	289380	27.1927	0.402552	0.164315	0.116018	0.0454176	0.180742	0.0450454
2	+	04_UNB	YBR159W	IFA38	558419	558696	187.521	0.776207	0.705531	0.0211373	0.0213378	0.166141	0.0479409
2	+	04_UNB	YBL068W	PRS4	92158	92419	81.4452	1.33035	0.533234	0.0243711	0.0234011	0.143377	0.0559465
2	+	04_UNB	YBL029W		165752	166044	24.4809	0.121006	0.133518	0.0811602	0.0326259	0.116783	0.0391822
2	+	04_UNB	YBR267W	REI1	739579	739861	72.7804	0.483704	0.198383	0.034856	0.00226157	0.244334	0.346908
2	-	04_UNB	YBR234C	ARC40	686857	686581	144.658	0.15374	0.100519	0.00275702	0	0.291472	0.579165
2	-	04_UNB	YBR107C	IML3	454833	454689	7.44385	0.350508	0.184803	0.00298664	0	0.27052	0.348645
2	-	04_UNB	YBR057C	MUM2	353523	353348	59.2666	0.480503	0.162726	0.0360015	0.0225918	0.127073	0.336307
2	+	04_UNB	YBR155W	CNS1	549488	549749	23.6605	0.435333	0.221101	0.097654	0.0446103	0.0741814	0.0410092
2	+	04_UNB	YBR246W	RRT2	711333	711609	64.5475	0.73049	0.170086	0.0506677	0.0196316	0.33421	0.395826
2	-	04_UNB	YBR249C	ARO4	718439	718115	594.786	0.390846	0.4063	0.0203589	0	0.22549	0.323654
2	-	04_UNB	YBR273C	UBX7	749596	749333	57.042	0.645064	0.261092	0.0461828	0.00921338	0.214306	1.03945
2	-	04_UNB	YBR026C	ETR1	294279	294021	115.65	0.467932	0.129799	0.0471068	0.00957634	0.0568578	0.187665
2	+	04_UNB	YBR271W	EFM2	744621	744882	25.6151	0.409643	0.076852	0.050597	0.01245	0.0454206	0.0132303
2	-	04_UNB	YBR004C	GPI18	245896	245619	75.456	0.56385	0.482416	0.0818971	0.0504372	0.155596	0.0247585
2	+	04_UNB	YBL098W	BNA4	38935	39180	24.832	0.70028	1.01365	0.0647979	0.059484	0.369246	0.247342
2	+	04_UNB	YBR149W	ARA1	539071	539821	308.767	0.0948895	0.0465013	0.0176519	0.0113584	0.0825238	0.0256454
2	+	04_UNB	YBR205W	KTR3	633374	633632	83.482	1.0633	1.4698	0.0817895	0.194472	0.0203754	0.00422079
2	-	04_UNB	YBR204C	LDH1	633632	633374	31.9411	1.0633	1.4698	0.0241128	0.0861551	0.0686494	0.0153076
2	-	04_UNB	YBL091C	MAP2	48850	48591	143.095	1.07325	0.676409	0.105395	0.0957006	0.0686029	0.0392509
2	+	04_UNB	YBL069W	AST1	90432	90724	13.1693	0.453439	0.139805	0.0435501	0.00287349	0.105912	0.036792
2	+	04_UNB	YBL089W	AVT5	49365	49595	32.7931	0.864699	0.552533	0.125263	0.142996	0.0840622	0.0512222
2	+	04_UNB	YBR233W	PBP2	683077	683369	33.1028	0.687042	0.427178	0.0569824	0.00450774	0.0700067	0.0512909
2	+	04_UNB	YBL081W		71366	71607	104.019	1.22603	0.427964	0.0423371	0.00817902	0.0910771	0
2	-	04_UNB	YBR036C	CSG2	310632	310323	166.19	0.434526	0.440634	0.00931022	0.00157496	0.0222897	0.00529286
2	+	04_UNB	YBR287W		776242	776566	222.311	0.336816	0.27283	0.0306059	0.024064	0.123195	0.0810849
2	-	04_UNB	YBR093C	PHO5	431184	431038	59.4063	0.17776	0.117189	0.0312823	0.0131643	0.156149	0.513676
2	-	04_UNB	YBR221C	PDB1	666717	666424	401.471	0.406059	0.245458	0.0309701	0.0218123	0.0506724	0.239826
2	+	04_UNB	YBR192W	RIM2	607308	607517	29.6615	0.662213	0.304936	0.0686067	0.0162596	0.190368	0.0759138
2	-	04_UNB	YBR243C	ALG7	707030	706765	30.2314	1.41168	0.50857	0.0428444	0.0131424	0.251588	0.166187
2	-	04_UNB	YBR166C	TYR1	571442	571197	105.879	0.60764	0.887771	0.0331618	0.0333112	0.192195	0.134566
2	-	04_UNB	YBR247C	ENP1	714724	714451	80.9205	0.493108	0.192267	0.0230222	0.00705162	0.419363	0.591833
2	+	04_UNB	YBR263W	SHM1	736029	736297	365.761	0.448924	0.143953	0.0377077	0.00415967	0.0548402	0.0154987
2	-	04_UNB	YBR241C		704255	704058	39.7521	0.196615	0.0882637	0.0260707	0.00544991	0.0829948	0.00768665
2	-	04_UNB	YBR272C	HSM3	748002	747777	25.4305	0.704801	0.262405	0.0661899	0.015761	0.395626	0.103
2	-	04_UNB	YBR227C	MCX1	675391	675123	48.0355	0.931356	0.275416	0.0872845	0.033851	0.0325505	0
2	-	04_UNB	YBR125C	PTC4	488768	488511	70.4178	1.19099	0.491145	0.0336166	0.0112872	0.0421976	0.0621167
2	+	04_UNB	YBL019W	APN2	183990	184359	16.4713	0.41817	0.278486	0.111973	0.137214	0.0273348	0
2	+	04_UNB	YBR286W	APE3	774435	774740	930.422	0.749462	0.555718	0.0386824	0.00946733	0.0242934	0.0101431
2	-	04_UNB	YBR028C	YPK3	296478	296017	20.9939	0.427934	0.276747	0.0383658	0.00185349	0.284577	0.514449
2	+	04_UNB	YBR103W	SIF2	447333	447598	20.3359	0.783505	0.184001	0.0361878	0.00503313	0.0278376	0.0137977
2	-	04_UNB	YBR127C	VMA2	493118	492814	960.347	0.413968	0.377235	0.0409545	0.00597099	0.0844769	0.0214175
2	+	04_UNB	YBR168W	PEX32	571890	572077	16.8165	0.796741	0.254973	0.0373104	0.0621024	0.234304	0.0992163
2	-	04_UNB	YBR248C	HIS7	716781	716501	96.5688	0.431277	0.31481	0.0241668	0.00232547	0.0448935	0.0794549
2	-	04_UNB	YBR220C		664959	664704	47.9379	0.506649	0.201097	0.0124518	0.001109	0.319196	0.293627
2	-	04_UNB	YBR027C		296478	296017	0	0.427934	0.276747	0.399074	0.107169	0.066115	0.0129138
2	+	04_UNB	YBR274W	CHK1	749333	749596	28.1079	0.645064	0.261092	0.0753666	0.0395092	0.221061	0.137271
2	-	04_UNB	YBR239C	ERT1	700283	700043	74.3489	0.275213	0.222693	0.0389864	0.00951485	0.249459	0.210005
2	-	04_UNB	YBR044C	TCM62	326361	326089	59.4132	0.23639	0.125823	0.0377249	0.00651305	0.301894	0.220367
2	+	04_UNB	YBL020W	RFT1	182061	182346	44.7854	0.355148	0.370741	0.084311	0.0330189	0.446186	0.15932
2	+	04_UNB	YBL054W	TOD6	117155	117473	97.9088	0.233254	0.354318	0.0247936	0.0280637	0.0101783	0
2	+	04_UNB	YBR200W	BEM1	620556	620846	71.9164	0.520762	0.412745	0.025473	0.00453725	0.111494	0.0754725
2	+	04_UNB	YBL056W	PTC3	113394	113703	121.646	0.224362	0.14223	0.0226765	0.00155914	0.231141	0.528167
2	-	04_UNB	YBL103C	RTG3	24041	23742	50.7184	0.473587	0.631099	0.0430242	0.00932009	0.226086	0.395773
2	-	04_UNB	YBR270C	BIT2	744882	744621	15.4757	0.409643	0.076852	0.0162369	0.00366393	0.236928	0.0780508
2	-	04_UNB	YBR240C	THI2	702655	702471	4.29793	0.0173984	0	0.0287765	0.00311225	0.230848	0.684236
2	+	04_UNB	YBR152W	SPP381	546122	546387	19.3417	0.398077	0.0319515	0.0616583	0.00653797	0.370923	0.143131
2	-	04_UNB	YBR015C	MNN2	269841	269560	216.855	0.124843	0.155417	0.022386	0.00559319	0.128648	0.0306809
2	-	04_UNB	YBR280C	SAF1	764965	764687	40.8421	1.2524	0.644749	0.0367143	0.0223563	0.0427365	0.0579628
2	-	04_UNB	YBR260C	RGD1	734861	734593	79.0572	0.590487	0.153732	0.0680212	0.0185722	0.100458	0.0483196
2	+	04_UNB	YBR215W	HPC2	653073	653355	64.854	0.995771	0.5399	0.0443233	0.0377468	0.124089	0.202734
2	-	04_UNB	YBR219C		664959	664704	0.333716	0.506649	0.201097	0.109208	0.18182	0.068039	0.0187107
2	+	04_UNB	YBL009W	ALK2	206911	207211	31.5147	0.53457	0.59462	0.0365482	0.0162748	0.0120891	0.0492692
2	+	04_UNB	YBR041W	FAT1	317981	318271	190.357	0.278216	0.421552	0.0245921	0.0346889	0.0660561	0.0275949
2	-	04_UNB	YBR117C	TKL2	476647	476463	1.6341	0	0	0.0295478	0.0117798	0.331231	0.0889507
2	-	04_UNB	YBL111C		6037	5023	0	0.066849	0.0862622	0.0750348	0.0227645	0.372333	0.303452
2	+	04_UNB	YBR098W	MMS4	441263	441558	16.4033	1.31345	1.02089	0.0549956	0.0837529	0.336546	0.131222
2	+	04_UNB	YBR259W		730128	730393	41.1483	0.61805	0.117245	0.062713	0.0167111	0.0578475	0.186672
2	-	04_UNB	YBR132C	AGP2	501861	501583	49.5079	0.322842	0.305745	0.0119064	0.0402235	0.0191852	0.00850428
2	+	04_UNB	YBR255W	MTC4	724230	724470	41.6791	1.53768	0.218083	0.0123713	0.000810132	0.124787	0.0885177
2	-	04_UNB	YBL061C	SKT5	107705	107449	169.409	0.154799	0.237718	0.0150916	0.00425633	0.48298	0.472941
2	+	04_UNB	YBR250W	SPO23	718115	718439	6.46289	0.390846	0.4063	0.0576928	0.012046	0.0744422	0.0158123
2	+	04_UNB	YBL060W	YEL1	107449	107705	43.0596	0.154799	0.237718	0.0224754	0.00504472	0.336075	0.14685
2	-	04_UNB	YBR156C	SLI15	553471	553185	118.429	0.243078	0.303897	0.0124059	0.00468912	0.165128	0.133616
2	-	04_UNB	YBR216C	YBP1	657833	657579	34.4206	0.820311	0.494185	0.037782	0.0215533	0.559658	0.256521
2	+	04_UNB	YBR094W	PBY1	431750	432028	69.0965	0.40509	0.206577	0.0654453	0.0254563	0	0
2	-	04_UNB	YBL035C	POL12	153961	153649	41.568	0.303964	0.383013	0.036564	0.0119394	0.0730495	0.020475
2	-	04_UNB	YBR058C	UBP14	356255	356022	104.324	0.129442	0.219465	0.0134253	0.0139939	0.218926	0.0677261
2	-	04_UNB	YBR298C	MAL31	805169	804856	5.9895	0.372561	0.457934	0.0206653	0.00444144	0.332315	0.356186
2	-	04_UNB	YBL113C		3478	2728	14.0147	0.0196164	0	0.00286393	0.020558	0.00647875	0
2	+	04_UNB	YBR142W	MAK5	528013	528302	100.76	0.741976	0.194688	0.039892	0.0132242	0.155953	0.170289
2	-	04_UNB	YBL067C	UBP13	96329	96095	175.176	1.07902	1.14833	0.015681	0.0120666	0.206638	0.132494
2	-	04_UNB	YBR102C	EXO84	447598	447333	66.3464	0.783505	0.184001	0.0219848	0.00590691	0.0480188	0.0260217
2	-	04_UNB	YBR276C	PPS1	760308	760084	90.8885	0.5404	0.160306	0.0289549	0.00566816	0.13103	0.105906
2	-	04_UNB	YBR001C	NTH2	241691	241410	37.5777	0.302227	0.225713	0.0360028	0.0239311	0.342699	0.148752
2	+	04_UNB	YBL008W-A		209411	209609	0	0.618107	0.243597	0.527651	0.215413	0.226869	0.0711926
2	+	04_UNB	YBL008W	HIR1	209411	209609	33.6375	0.618107	0.243597	0.0598748	0.0553487	0.260901	0.181066
2	-	04_UNB	YBL023C	MCM2	177843	177559	47.3405	0.384532	0.774551	0.0350522	0.0519319	0	0
2	-	04_UNB	YBR281C	DUG2	767856	767597	105.146	0.492183	0.187781	0.0420607	0.00802095	0.163735	0.229449
2	+	04_UNB	YBR108W	AIM3	454532	454833	143.986	0.373048	0.200345	0.0220035	0.0194568	0.313407	0.198755
2	+	04_UNB	YBR074W	PFF1	386074	386314	184.553	0.607334	0.321716	0.0161546	0.0102439	0.179324	0.0306815
2	-	04_UNB	YBL106C	SRO77	14336	13731	52.1787	0.472093	0.397329	0.0436313	0.0959323	0.136679	0.19518
2	-	04_UNB	YBR079C	RPG1	398563	398251	705.518	0.300592	0.316696	0.02206	0.0819046	0.158915	0.139295
2	-	04_UNB	YBL104C	SEA4	21518	21265	54.1705	0.542372	0.253494	0.039348	0.0121719	0.895696	0.471853
2	+	04_UNB	YBL037W	APL3	146903	147156	115.294	0.326816	0.15329	0.0150999	0.00738792	0.419676	0.510147
2	-	04_UNB	YBR086C	IST2	423591	423266	656.449	0.286144	0.162357	0.0127548	0.00241383	0.250595	0.57861
2	-	04_UNB	YBR245C	ISW1	711609	711333	96.4353	0.73049	0.170086	0.10144	0.0245443	0.299933	0.238446
2	+	04_UNB	YBR235W	VHC1	686581	686857	93.3155	0.15374	0.100519	0.0148196	0.00652885	0.146991	0.318466
2	-	04_UNB	YBL101C	ECM21	29138	28579	244.464	0.157963	0.316128	0.021981	0.0192559	0.0649415	0.0497745
2	-	04_UNB	YBR023C	CHS3	288319	288032	821.449	0.12953	0.469932	0.0196145	0.0429521	0.139179	0.141386
2	-	04_UNB	YBL105C	PKC1	18198	17900	180.981	0.393182	0.320062	0.00747174	0.0116126	0.0861741	0.473523
2	+	04_UNB	YBR097W	VPS15	436676	436957	65.0212	0.773812	0.199613	0.0272204	0.0202579	0.677211	0.565867
2	-	04_UNB	YBL034C	STU1	158707	158420	68.9482	0.280114	0.0901673	0.0306104	0.01136	0.213793	0.267755
2	-	04_UNB	YBR275C	RIF1	757414	757218	73.5255	0.354388	0.0626153	0.0335108	0.016286	0.220679	0.187101
2	-	04_UNB	YBL088C	TEL1	59928	59565	158.87	0.269736	0.235532	0.0594686	0.0694187	0.221179	0.211305
2	-	04_UNB	YBR140C	IRA1	527182	526883	421.472	0.407204	0.359263	0.0215817	0.133323	0.149315	0.754002
3	+	02_STM	YCL054W-A	RDT1	30161	30911	0.970501	0.309904	0.209195	0	0	0.559279	0.187921
3	-	02_STM	YCL050C	APA1	39092	38823	292.177	0.50416	0.253319	0.0397405	0.00248086	0.336145	0.304989
3	+	02_STM	YCL040W	GLK1	50433	50787	358.613	0.00950952	0.15028	0.0298865	0.0296982	0.0297006	0.0575895
3	-	02_STM	YCL064C	CHA1	17114	16898	14.6076	0.114089	0.379977	0	0.0698678	0.0225352	0.00415867
3	+	02_STM	YCL042W		50433	50787	1.222	0.00950952	0.15028	0.00937708	0.126848	0	0.055999
3	+	02_STM	YCL036W	GFD2	58696	59020	46.231	0.11966	0.260006	0.0127169	0	0.310649	0.50541
3	-	02_STM	YCL037C	SRO9	59020	58696	664.586	0.11966	0.260006	0.00930677	0.00106315	0.0667282	0.0115288
3	-	03_TFO	YCL057C-A	MIC10	24588	24298	17.0753	0.471751	0.305864	0.257431	0.0405936	0.0877729	0.108057
3	-	03_TFO	YCL058C	FYV5	24588	24298	0.314561	0.471751	0.305864	0.0782621	0.0216811	0.0864661	0.00913498
3	+	03_TFO	YCL066W	HMLALPHA1	12462	13212	0	0	0.00769421	0	0.00607226	0.0665076	0.00560582
3	-	03_TFO	YCL067C	HMLALPHA2	13838	13088	0	0	0.0107509	0.00869129	0.0150315	0.123137	0.23721
3	-	03_TFO	YCL047C	POF1	44812	44433	9.66597	0.398874	0.18432	0.0821995	0	0.0369721	0.038306
3	+	03_TFO	YCL055W	KAR4	27530	27963	634.423	0.341549	0.656673	0.00883498	0.0487966	0.265373	0.0394993
3	+	03_TFO	YCL034W	LSB5	61395	61663	28.4395	0.117896	0.172558	0.0553411	0.0223492	0.033045	0.036353
3	+	03_TFO	YCL063W	VAC17	17114	17316	16.8384	0.243197	0.455464	0.0182026	0.00312637	0.0431276	0.0153733
3	-	03_TFO	YCL044C	MGR1	48703	48374	110.481	0.373198	0.153117	0.0561076	0.0662034	0.0660561	0.0256425
3	+	03_TFO	YCL048W	SPS22	41834	42126	2.72512	0.261125	0.420035	0.0440576	0.0202553	0.0509096	0.300983
3	-	03_TFO	YCL043C	PDI1	50433	50277	2002.65	0.164736	0.191583	0.0628865	0.0453445	0.093497	0.0404424
3	+	03_TFO	YCL057W	PRD1	24298	24808	214.634	0.449974	0.279763	0.0163286	0.00477376	0.101149	0.0173257
3	+	03_TFO	YCL039W	GID7	52214	52664	92.3077	0.304288	0.266957	0.0523369	0.00781435	0.484632	0.140858
3	-	03_TFO	YCL045C	EMC1	47180	46887	243.05	0.206403	0.0932293	0.0932562	0.0952727	0.0516428	0.0307442
3	+	03_TFO	YCL054W	SPB1	31110	31452	95.5578	0.642631	0.219791	0.0474178	0.0133738	0.102376	0.0133558
3	-	04_UNB	YCL056C	PEX34	27530	27361	16.4472	0.134225	0.0486171	0.0201658	0.00719599	0.0272862	0.0206667
3	+	04_UNB	YCL058W-A	ADF1	23343	23617	7.84829	0.758997	0.230834	0.0612973	0.00516665	0.269826	0.109561
3	-	04_UNB	YCL035C	GRX1	61395	61177	32.8078	0.18796	0.231667	0.0581722	0.00886947	0.31967	0.145472
3	-	04_UNB	YCL033C	MXR2	63449	63212	76.7934	0.265154	0.0413642	0.0266235	0.0180658	0.384698	0.166893
3	-	04_UNB	YCL059C	KRR1	23617	23343	82.5654	0.758997	0.230834	0.0589874	0.00911365	0.0912858	0.0152449
3	-	04_UNB	YCL049C		40974	40805	56.0747	0.444572	0.491031	0.0522684	0	0.0356598	0
3	+	04_UNB	YCL032W	STE50	63212	63449	31.77	0.265154	0.0413642	0.0424981	0.0157158	0	0
3	-	04_UNB	YCL052C	PBN1	35619	35381	105.267	0.919756	0.259509	0.0498475	0.00957167	0.698793	0.300185
3	-	04_UNB	YCL038C	ATG22	56805	56553	37.2008	0.381132	0.804285	0.0682325	0.0299607	0.0478093	0.0123494
3	+	04_UNB	YCL051W	LRE1	35381	35619	48.3368	0.919756	0.259509	0.0357028	0.0694082	0.0266266	0.0281002
3	-	04_UNB	YCL061C	MRC1	22336	22103	62.6225	1.18687	0.51534	0.0580207	0.0116718	0.15158	0.237963
3	-	03_TFO	YCL031C	RRP7	65822	65547	88.1244	0.0467962	0.215569	0.04444	0.0105019	0.113107	0.130355
3	-	02_STM	YCL030C	HIS4	68734	68378	366.888	0.217827	0.617962	0.0183749	0.00617697	0.0450943	0.207729
3	-	03_TFO	YCL026C-B	HBN1	74302	74054	3.85342	0.341495	0.404522	0.183935	0.197498	0.142966	0.178866
3	-	03_TFO	YCL026C-A	FRM2	75768	75397	0.382484	0.273906	0.178986	0.00307086	0.0242943	0.051228	0.0643833
3	+	03_TFO	YCL027W	FUS1	71493	71757	1069.69	0.295568	0.635936	0.026164	0.0337415	0.201672	0.438428
3	-	03_TFO	YCL025C	AGP1	78253	77903	108.783	0.272853	0.611028	0.0243947	0.0108035	0.0748722	0.107872
3	+	03_TFO	YCL024W	KCC4	78856	79136	41.9944	0.120193	0.310311	0.0251202	0.00752028	0.0304288	0.0819168
3	+	04_UNB	YCL028W	RNQ1	69941	70171	84.4139	0.778787	0.0918108	0.0161919	0	0.651638	0.383089
3	-	04_UNB	YCL029C	BIK1	70171	69941	46.3835	0.778787	0.0918108	0.105391	0.130608	0.13616	0.336925
3	-	01_RP	YCR031C	RPS14A	178609	178187	1239.41	0.15595	0.435791	0.011535	0.00377962	0.2431	0.356414
3	-	02_STM	YCR022C		157973	157802	1.87411	0.0945819	0.424533	0.461532	1.37046	0.0729094	0.0278487
3	-	02_STM	YCR024C-B		163957	163207	125.4	0.189709	0.458307	0.086532	0.102505	0.00581361	0.00415867
3	-	02_STM	YCR010C	ADY2	133779	133287	1.5815	0.0244271	0.183973	0.0360591	0.0244608	0.0210447	0.0350307
3	+	02_STM	YCR012W	PGK1	136925	137675	4053.53	0.252805	0.478054	0.056488	0.0865466	0.331245	0.0786194
3	-	02_STM	YCR098C	GIT1	299299	298828	55.015	0.107585	0.797333	0.0393857	0.0856914	0.323437	0.168395
3	+	02_STM	YCR061W		225178	225573	352.632	0.10102	0.173083	0.0115941	0.00138311	0.00643853	0.0392455
3	-	02_STM	YCR037C	PHO87	197432	197226	63.7351	0.143726	1.1335	0.0386231	0.0775094	0.0911929	0.0204123
3	-	02_STM	YCR011C	ADP1	137519	137014	86.685	0.321112	0.434386	0.0358763	0.00694589	0.27571	0.0801328
3	-	03_TFO	YCR024C-A	PMP1	163207	163029	58.0466	0.0950379	0.113683	0.0749478	0.128889	0.0068408	0
3	-	03_TFO	YCR108C		316347	316191	0.0449373	0	0	0	0	0.156147	0.325264
3	+	03_TFO	YCR075W-A	EGO2	248764	249011	12.6245	0.834468	0.266475	0.0449478	0.0159864	0.109644	0.0733367
3	-	03_TFO	YCR050C		214105	213809	0.138643	0.205436	0.0529529	0.0276244	0	0.328779	0.252698
3	+	03_TFO	YCR041W		200091	200841	0.179749	0	0	0	0.0299771	0.00894444	0
3	+	03_TFO	YCR085W		262096	262846	0.0449373	0.118732	0.030308	0.150548	0.132633	0.216185	0.573092
3	-	03_TFO	YCR087C-A		265087	264459	6.52108	0.372604	0.109784	0.109649	0.0112045	0.063186	0.0585887
3	+	03_TFO	YCR082W	AHC2	258603	258885	38.0187	0.109161	0.0837306	0.0534569	0.0381258	0.0718302	0.241095
3	-	03_TFO	YCR071C	IMG2	240841	240534	5.38129	0.503584	0.291817	0.112005	0.0810467	0.171741	0.205005
3	+	03_TFO	YCR040W	MATALPHA1	199622	200372	0	0.00304436	0	0	0	0.113915	0.410752
3	+	03_TFO	YCR003W	MRPL32	118349	118666	25.2612	0.543505	0.158753	0.0839645	0.00709073	0.168664	0.0391852
3	-	03_TFO	YCR039C	MATALPHA2	200998	200248	0	0	0	0.0283355	0.0253579	0.443896	0.179037
3	-	03_TFO	YCR075C	ERS1	249011	248764	6.61862	0.834468	0.266475	0.0324054	0	0.0788735	0.0774995
3	+	03_TFO	YCR051W		213809	214105	16.6249	0.205436	0.0529529	0.0258337	0.00773246	0.342756	0.676303
3	+	03_TFO	YCR073W-A	SOL2	246589	247001	62.4285	0.155561	0.44345	0.0175474	0.00276742	0.147289	0.814899
3	-	03_TFO	YCR002C	CDC10	118666	118349	79.4021	0.543505	0.158753	0.0297971	0.0036968	0.699363	1.78849
3	-	03_TFO	YCR009C	RVS161	131821	131531	318.377	0.128503	0.194828	0.0177992	0.00717783	0.246787	0.608896
3	-	03_TFO	YCR047C	BUD23	211894	211582	29.3528	0.387216	0.262578	0.00750511	0.00365747	0.0283495	0.0444159
3	+	03_TFO	YCR036W	RBK1	192993	193333	49.0631	0.246582	0.724473	0.0620014	0.205177	0.0120586	0.0854854
3	+	03_TFO	YCR069W	CPR4	238654	238961	177.517	0.232745	0.267108	0.0176875	0.00297902	0.0409096	0.0120329
3	-	03_TFO	YCR095C	OCA4	289532	289266	10.4052	1.42408	1.98399	0.203882	0.537731	0.0127827	0.0117163
3	+	03_TFO	YCR105W	ADH7	308771	309005	0.749645	0.28939	0.199226	0.161429	0.0836112	0.109148	0.0971408
3	+	03_TFO	YCR107W	AAD3	313573	313967	10.5609	0.403722	0.175624	0.0621831	0.0312753	0.13993	0.431473
3	-	03_TFO	YCL016C	DCC1	96213	95727	17.1328	0.585385	1.70785	0.019319	0.0307172	0.0518481	0.0962628
3	-	03_TFO	YCL011C	GBP2	103634	103334	83.5363	0.372816	0.200503	0.0150724	0.0838904	0.106477	0.0129132
3	-	03_TFO	YCR035C	RRP43	193333	192993	41.3681	0.246582	0.724473	0.0721862	0.233431	0.231442	0.122026
3	+	03_TFO	YCR094W	CDC50	286430	286751	32.5197	0.896021	2.2405	0.0938349	0.484461	0.0410212	0.0563849
3	-	03_TFO	YCR024C	SLM5	162559	162179	68.1581	0.117318	0.280828	0.0307832	0.0754979	0.081059	0.283813
3	-	03_TFO	YCR045C	RRT12	210069	209640	0.480021	0.188777	0.106436	0.058759	0.0106437	0.0594234	0.163668
3	+	03_TFO	YCR053W	THR4	216361	216682	533.064	0.279606	0.160388	0.0297162	0.0228342	0.356274	0.125491
3	-	03_TFO	YCR072C	RSA4	242636	242319	53.2439	0.388392	0.335558	0.0141166	0.0332329	0.0518488	0.0512222
3	+	03_TFO	YCR095W-A		289266	289532	2.68019	1.42408	1.98399	0.251173	0.625983	0.239712	0.134759
3	+	03_TFO	YCR068W	ATG15	236880	237107	57.8345	0.227989	0.340479	0.0223936	0	0.0884637	0.06319
3	+	03_TFO	YCR088W	ABP1	264823	265087	649.512	0.293245	0.144798	0.00905745	0.00429485	0.0865064	0.0589017
3	-	03_TFO	YCL017C	NFS1	94607	94325	166.883	0.279469	0.83679	0.0615632	0.139062	0.359282	1.01741
3	+	03_TFO	YCR048W	ARE1	211582	211894	50.4917	0.387216	0.262578	0.0219323	0.00524083	0.0843195	0.0662121
3	-	03_TFO	YCR038C	BUD5	200369	199619	15.6603	0.00304436	0	0.0219766	0.0268718	0.0711296	0.0792483
3	+	03_TFO	YCR106W	RDS1	310743	310993	25.2086	0.424887	0.334452	0.00993883	0	0.0643207	0.257916
3	-	03_TFO	YCR084C	TUP1	263019	262592	384.528	0.254613	0.242914	0.00664219	0.00158884	0.111452	0.273465
3	-	03_TFO	YCR030C	SYP1	176771	176478	296.603	0.295548	0.397012	0.0161642	0.00949385	0.112098	0.116878
3	-	03_TFO	YCR057C	PWP2	223535	223223	159.664	0.286468	0.158066	0.0150846	0.00185551	0.20214	0.275872
3	+	03_TFO	YCR091W	KIN82	274099	274377	37.098	0.242098	0.660988	0.0523895	0.105352	0.0877715	0.29635
3	-	03_TFO	YCR092C	MSH3	280139	279816	33.1756	0.3473	0.340558	0.0442888	0.0335011	0.0173555	0.212239
3	-	03_TFO	YCR067C	SED4	236754	236387	227.648	0.214174	0.340055	0.00989465	0.00376032	0.0750498	0.0875692
3	-	03_TFO	YCR073C	SSK22	247001	246589	65.2811	0.155561	0.44345	0.0322393	0.00666794	0	0.0243823
3	-	03_TFO	YCR042C	TAF2	205644	205376	95.222	0.284463	0.105307	0.0586852	0.0197157	0	0
3	+	03_TFO	YCL014W	BUD3	95950	96213	66.8083	0.490755	2.57368	0.0336756	0.0799885	0.188313	0.0522877
3	+	03_TFO	YCR089W	FIG2	266903	267185	19087.3	0.136297	0.301955	0.0276025	0.0644472	0.0306418	0.00711985
3	+	03_TFO	YCR093W	CDC39	279816	280139	505.354	0.3473	0.340558	0.0256122	0.179096	0.00628455	0
3	+	03_TFO	YCR032W	BPH1	179200	179432	88.154	0.329853	0.172163	0.0348002	0.0173528	0	0
3	+	04_UNB	YCR060W	TAH1	224200	224475	22.343	0.240762	0.0799945	0.0661649	0.00564235	0.135362	0.0238155
3	-	04_UNB	YCR020C-A	MAK31	155336	155053	9.0034	0.825303	2.25245	0.0115333	0.160861	0.0865743	0.00409596
3	-	04_UNB	YCL012C		102052	101755	19.3406	0.87144	1.34673	0.070131	0.31872	0.276366	0.0704275
3	-	04_UNB	YCR096C	HMRA2	293713	293608	0.0487683	0	0	0.0182549	0	0.157128	0.407727
3	+	04_UNB	YCR097W	HMRA1	293713	293852	45.3926	0.898549	1.08482	0.177827	0.312238	0.197026	0.615704
3	+	04_UNB	YCR104W	PAU3	307586	307926	0.524958	0	0	0	0	0.657116	1.0368
3	+	04_UNB	YCR083W	TRX3	259392	259595	34.5676	0.627522	0.284021	0.0512758	0.123632	0.0245785	0.129396
3	-	04_UNB	YCR043C		206925	206622	58.9495	1.00857	0.346453	0.0711706	0	0.459773	0.436825
3	+	04_UNB	YCL005W-A	VMA9	106808	107082	3.33509	0.781716	0.241319	0.176883	0.171139	0.631418	0.177273
3	+	04_UNB	YCR020W-B	HTL1	155053	155336	15.3754	0.825303	2.25245	0.0109222	0.0566975	0.400062	0.239785
3	-	04_UNB	YCR090C		273124	272840	9.66597	0.357651	1.10058	0.106987	1.0914	0.046194	0.228114
3	+	04_UNB	YCL001W	RER1	111653	111923	81.7075	0.760992	0.411398	0.110253	0.0449691	0.0984783	0.793286
3	-	04_UNB	YCR046C	IMG1	210608	210394	40.8086	0.379895	0.0860714	0.0490604	0.0286639	0.0273937	0.0397526
3	+	04_UNB	YCR086W	CSM1	263181	263413	9.6698	0.496029	0.135551	0.156805	0.0365648	0.534042	0.45472
3	-	04_UNB	YCR101C		303260	302954	18.9954	0.565775	0.180426	0.0924176	0.0192198	0.771457	0.318587
3	-	04_UNB	YCR028C-A	RIM1	173712	173426	57.6116	0.746912	0.635972	0.121065	0.0935522	0.0818594	0.11751
3	-	04_UNB	YCR076C	FUB1	250227	249994	10.4348	0.543045	0.218787	0.026821	0.0141416	0.060291	0.0885218
3	+	04_UNB	YCL005W	LDB16	107758	108054	34.9205	0.179148	0.181666	0.0204879	0.0181962	0.304089	0.325155
3	-	04_UNB	YCR059C	YIH1	224475	224200	39.3561	0.240762	0.0799945	0.0327274	0.0264032	0	0.024881
3	-	04_UNB	YCL010C	SGF29	104638	104328	31.1263	0.314964	0.201592	0.0730055	0.0577077	0.256536	0.742605
3	+	04_UNB	YCR016W		143371	143654	24.9619	0.673543	0.238094	0.0666097	0.0273942	0.424071	0.635853
3	-	04_UNB	YCL009C	ILV6	105801	105516	692.691	0.197633	0.1786	0.0092846	0.00309234	0.049854	0.074401
3	-	04_UNB	YCR004C	YCP4	120765	120493	93.8613	0.13292	0.166208	0.10592	0.0285926	0.0521366	0.00548039
3	-	04_UNB	YCR015C	CTO1	142464	142120	12.0985	0.395373	0.23808	0.143795	0.0922071	0.0443997	0.214472
3	-	04_UNB	YCR044C	PER1	208180	207916	54.8551	0.954448	0.276425	0.0617755	0.00774948	0.194261	0.103316
3	-	04_UNB	YCL002C		111923	111653	17.7285	0.760992	0.411398	0.0783938	0.0228728	0	0.00529226
3	-	04_UNB	YCR021C	HSP30	157335	157218	7.20767	0.0753835	0.236275	0.0781952	0.25762	0.482705	0.715172
3	-	04_UNB	YCR020C	PET18	155336	155053	6.5392	0.825303	2.25245	0.123273	0.361559	0.521097	0.164549
3	-	04_UNB	YCR102C		305660	305466	2.90487	0.128746	0.0251979	0.0490851	0.0195715	0.212138	0.0720693
3	-	04_UNB	YCL008C	STP22	107082	106808	73.9383	0.781716	0.241319	0.0493318	0.0362612	0.144998	0.0528575
3	+	04_UNB	YCR019W	MAK32	152512	152751	11.5066	0.829999	1.38257	0.118305	0.338588	0.266833	0.167636
3	+	04_UNB	YCR034W	ELO2	190086	190611	185.701	0.315653	0.878846	0.0142518	0.136944	0.0911929	0.0204123
3	+	04_UNB	YCR079W	PTC6	252604	252875	38.5015	0.376404	0.0915891	0.0352628	0.00144222	0.176866	0.0495762
3	-	04_UNB	YCR005C	CIT2	122483	122400	100.514	0.0340206	0	0.0179864	0	0.800459	0.258722
3	+	04_UNB	YCR066W	RAD18	231328	231509	23.2735	1.51899	0.79946	0.0737549	0.0596903	0.0823296	0.0490124
3	+	04_UNB	YCR052W	RSC6	214743	215021	107.545	0.373478	0.115299	0.0348961	0.00276177	0.0518273	0.314167
3	-	04_UNB	YCR054C	CTR86	220338	220111	31.9289	1.33351	0.505985	0.05985	0.0495529	0.0464069	0.222202
3	+	04_UNB	YCR065W	HCM1	229113	229281	91.1909	0.208154	0.263386	0.020286	0.00797357	0.208277	0.092106
3	-	04_UNB	YCR023C		160671	160410	46.6452	0.704633	0.669463	0.0697562	0.118623	0.0645184	0.038493
3	-	04_UNB	YCR026C	NPP1	166592	166351	83.5938	0.566054	0.432753	0.0369093	0.0305589	0.102876	0.120329
3	-	04_UNB	YCR099C		303260	302954	9.27685	0.565775	0.180426	0.0175335	0.00798452	0	0.0131043
3	-	04_UNB	YCR028C	FEN2	172743	172449	40.5592	0.657568	0.979622	0.0461442	0.066557	0.15566	0.382282
3	-	04_UNB	YCR077C	PAT1	252875	252604	239.965	0.376404	0.0915891	0.0215818	0.00340579	0.0548915	0.242213
3	+	04_UNB	YCL004W	PGS1	108822	109067	30.4878	0.377865	0.190381	0.0551962	0.00776085	0.0762899	0.0349023
3	-	04_UNB	YCR025C		166592	166351	3.31417	0.566054	0.432753	0.143272	0.470106	0.0874205	0.222639
3	-	04_UNB	YCR017C	CWH43	147950	147636	267.035	0.346065	0.313042	0.0512892	0.027199	0.316324	0.127444
3	+	04_UNB	YCR033W	SNT1	185988	186323	153.535	0.294671	0.741785	0.0139277	0.0771493	0.192106	0.244305
3	+	04_UNB	YCR081W	SRB8	254154	254414	81.1501	0.548114	0.193062	0.0333867	0.00307113	0.102797	0.0758475
4	-	01_RP	YDL184C	RPL41A	130930	130475	160.118	0.152435	0.374913	0	0.0749467	0.109139	0.0796933
4	-	01_RP	YDL133C-A	RPL41B	222017	221782	45.4905	0.141481	0.84549	0	0	0.0548242	0.0138604
4	-	01_RP	YDL081C	RPP1A	310619	310213	343.931	0.29758	0.30718	0.00819294	0	0.0722817	0.187804
4	+	01_RP	YDR382W	RPP2B	1238654	1239404	200.74	0.214943	0.19646	0	0	0.16813	0.332489
4	+	01_RP	YDR418W	RPL12B	1301255	1301670	672.853	0.0849814	0.208887	0.00413917	0	0.0847904	0.216532
4	-	01_RP	YDR500C	RPL37B	1451248	1450889	297.039	0.041819	0.188701	0.0094827	0.0357491	0.118297	0.0597229
4	+	01_RP	YDL130W	RPP1B	229058	229808	263.787	0.0451328	0.0754985	0.0235327	0.00795491	0.220531	0.471026
4	-	01_RP	YDR447C	RPS17B	1356057	1355511	240.006	0.19005	0.394182	0.0134819	0	0.220858	0.132162
4	+	01_RP	YDL075W	RPL31A	321958	322248	200.998	0.094508	0.376338	0.0104795	0.005522	0.0642646	0.0412672
4	-	01_RP	YDL061C	RPS29B	341625	341189	298.108	0.316598	0.255239	0	0	0.248432	0.212557
4	+	01_RP	YDR025W	RPS11A	490981	491530	539.515	0.123201	0.592038	0.0223088	0.0254192	0.0611566	0.0416423
4	+	01_RP	YDL136W	RPL35B	216851	217601	271.132	0.101968	0.447708	0.0130607	0.00276029	0.223847	0.176529
4	+	01_RP	YDR471W	RPL27B	1401241	1401817	615.767	0.167582	0.249905	0.022594	0.00637902	0.0311086	0.038051
4	+	01_RP	YDR450W	RPS18A	1358891	1359931	551.585	0.305924	0.385817	0.0220215	0	0.112589	0.217848
4	+	01_RP	YDL191W	RPL35A	117232	117683	876.092	0.132161	0.378074	0.00998661	0.00895193	0.127781	0.0228694
4	+	01_RP	YDR064W	RPS13	579048	579484	987.496	0.139245	0.22653	0.00190854	0	0.35468	0.520795
4	+	01_RP	YDL082W	RPL13A	308004	308430	645.015	0.158848	0.323933	0.00501567	0	0.253676	0.263266
4	-	01_RP	YDL083C	RPS16B	308004	307768	322.049	0.0757803	0.269087	0.0206609	0.0043805	0.0317376	0.0553164
4	+	01_RP	YDR012W	RPL4B	471509	471866	597.548	0.189236	0.29427	0.0079966	0.0124832	0.0844527	0.00485029
4	+	02_STM	YDR524W-C		1488970	1489470	0.847181	0.263721	0.312179	0.0305332	0.0767275	0.115752	0.0272186
4	+	02_STM	YDR246W-A		954313	955063	2.35693	0.0863682	0.0519457	0.175612	0.345749	0.209426	0.058084
4	-	02_STM	YDR379C-A	SDH6	1233909	1233503	30.4383	0.123042	0.271801	0.0746237	0	0.018099	0.00900896
4	+	02_STM	YDR510W	SMT3	1468614	1469364	126.107	0.0678716	0.238682	0.0278343	0	0.0999681	0.127951
4	+	02_STM	YDR156W	RPA14	768799	769549	27.8379	0.22407	0.163463	0.0085534	0	0.0861693	0.0253886
4	+	02_STM	YDL181W	INH1	134688	135011	46.9755	0.269357	0.347954	0.0582469	0.0257855	0.138911	0.0711263
4	-	02_STM	YDR524C-B		1490647	1489897	796.388	0.0595586	0.190722	0.0120905	0.012221	0.224301	0.198316
4	+	02_STM	YDR100W	TVP15	654737	655017	23.3258	0.723297	0.892877	0.125371	0.131731	0.104922	0.138346
4	-	02_STM	YDR155C	CPR1	769549	768966	336.382	0.284284	0.210287	0.0152924	0.00898474	0.338162	0.390375
4	-	02_STM	YDR224C	HTB1	915101	914839	44.1859	0.145906	0.243068	0	0	0.0218895	0.0239409
4	-	02_STM	YDR276C	PMP3	1014153	1013749	165.699	0.132193	0.302157	0.0508682	0.103071	0.0802308	0.661866
4	-	02_STM	YDR231C	COX20	927241	926889	11.4004	0.125279	0.168592	0.126927	0.0528518	0.245205	0.195232
4	-	02_STM	YDR071C	PAA1	589795	589459	96.985	0.376023	0.422016	0.0459738	0.0189779	0.168607	0.869073
4	-	02_STM	YDR487C	RIB3	1429312	1428983	190.549	0.376356	0.426959	0.0167878	0.0138082	0.2661	0.281038
4	+	02_STM	YDR377W	ATP17	1228267	1228560	69.3551	0.343789	0.266615	0.0700668	0.0168531	0.115563	0.144452
4	+	02_STM	YDR041W	RSM10	539537	539845	46.8076	0.431553	0.190145	0.0297807	0	0.90155	0.418673
4	+	02_STM	YDR226W	ADK1	915674	916424	343.143	0.274122	0.157746	0.0294876	0.00501728	0.0389932	0.0049136
4	-	02_STM	YDR050C	TPI1	557211	556461	718.285	0.124224	0.367659	0.0156017	0.00462719	0.0275963	0.01449
4	+	02_STM	YDR152W	GIR2	765400	765706	53.802	0.218902	0.955297	0.0130254	0.0184017	0.194155	0.0985288
4	-	02_STM	YDL072C	YET3	330805	330460	159.124	0.067269	0.212277	0.0190657	0	0.217506	0.276752
4	-	02_STM	YDL125C	HNT1	240345	239884	108.622	0.128473	0.256367	0.0512282	0.00412115	0.0576298	0.0286007
4	-	02_STM	YDR476C		1411341	1411115	72.9469	0.202758	0.26684	0.0632679	0.0820324	0.014801	0.181941
4	-	02_STM	YDR043C	NRG1	543965	543554	48.9937	0.0767943	0.25905	0.0200626	0.0063448	0.357805	0.16979
4	+	02_STM	YDR003W	RCR2	453814	454123	23.0248	0.396991	0.328899	0.0575199	0.0108863	0.256643	0.335227
4	+	02_STM	YDR073W	SNF11	592072	592171	33.7016	0	0.226075	0.0204695	0	0.0181157	0
4	-	02_STM	YDR313C	PIB1	1090405	1090072	29.3041	0.458813	0.178977	0.0351791	0.0265205	0.180813	0.0366003
4	-	02_STM	YDR441C	APT2	1345710	1345261	83.3262	0.125948	0.147724	0.0267053	0.0356945	0.125413	0.104896
4	+	02_STM	YDL010W	GRX6	432032	432333	37.9919	0.540209	0.242556	0.0211396	0.00242923	0.431616	0.484115
4	-	02_STM	YDR042C		541771	541506	3.93947	0.0241576	0.0758786	0.111539	0.0294289	0.254656	0.280474
4	+	02_STM	YDL124W		239426	240176	228.983	0.0792755	0.167088	0.0445197	0.0112569	0.64267	0.191314
4	+	02_STM	YDR472W	TRS31	1403067	1403315	21.6	0.302951	0.461092	0.0379663	0.015368	0.091247	0.0999168
4	-	02_STM	YDR233C	RTN1	931061	930311	978.032	0.318761	0.353871	0.0160189	0.0250014	0.074153	0
4	-	02_STM	YDL049C	KNH1	366407	365889	5.24648	0.150255	0.215511	0.0664504	0.00947365	0.0477247	0.00831675
4	-	02_STM	YDR533C	HSP31	1502889	1502447	28.6872	0.261104	0.383417	0.231873	0.0823871	0.406413	0.350294
4	-	02_STM	YDL012C		432333	432032	49.6762	0.540209	0.242556	0.0205307	0	0.158495	0.113075
4	+	02_STM	YDL127W	PCL2	234101	234921	453.071	0.136562	0.345986	0.024948	0.0388919	0.054089	0.0299851
4	+	02_STM	YDR007W	TRP1	461318	461674	4.98452	0.231787	0.217598	0.0395696	0.0375365	0.0310184	0.0142397
4	-	02_STM	YDR173C	ARG82	811947	811640	9.13541	0.284383	0.332934	0.0234237	0.00224392	0.422278	0.223708
4	+	02_STM	YDL137W	ARF2	215702	216064	150.042	0.312506	0.363866	0.00627253	0.0155356	0.642133	0.211672
4	-	02_STM	YDL246C	SOR2	10576	9826	0	0.079354	0.0467698	0.0572045	0.0675926	0.262286	0.147545
4	+	02_STM	YDR492W	IZH1	1434532	1434754	66.3251	0.358235	0.55656	0.0296436	0.024854	0.0715569	0.108168
4	-	02_STM	YDL076C	RXT3	321958	321642	29.9715	0.52798	0.573544	0.026014	0.00247982	0.0968602	0.179101
4	+	02_STM	YDR214W	AHA1	892001	892751	296.179	0.148997	0.20727	0.0376038	0.0313537	0.33027	0.107472
4	+	02_STM	YDR353W	TRR1	1182980	1183291	180.866	0.152537	0.130624	0.058197	0.0924425	0.299313	0.217718
4	+	02_STM	YDR171W	HSP42	806249	806502	155.633	0.108835	0.182582	0.0154902	0.00617179	0.189573	0.148749
4	+	02_STM	YDR158W	HOM2	769602	770352	384.322	0.193873	0.277757	0.0245142	0	0.164788	0.164492
4	-	02_STM	YDR451C	YHP1	1363014	1362264	2.94215	0.093307	0.314519	0.0428162	0.00641273	0.208678	0.294324
4	+	02_STM	YDR044W	HEM13	545707	546457	70.8376	0.0457694	0.00675358	0.0178435	0.00385949	0.65151	0.432929
4	+	02_STM	YDR265W	PEX10	998330	998685	12.5144	0.134192	0.34585	0.0293917	0.0129865	0.151258	0.0538645
4	+	02_STM	YDL129W		230657	230945	12.6464	0.0945671	0.230389	0.0178213	0.00247693	0.0789588	0.0456098
4	+	02_STM	YDL182W	LYS20	132657	133407	67.3521	0.185714	0.407928	0.0507581	0.0107769	0.13175	0.696891
4	-	02_STM	YDL222C	FMP45	62431	61909	17.2955	0.0650639	0.145025	0.123238	0.106171	0.771067	0.234925
4	-	02_STM	YDR259C	YAP6	976518	975948	53.8016	0.0320372	0.0658768	0.0177685	0.00400611	0.160374	0.0850458
4	-	02_STM	YDR151C	CTH1	765400	765263	74.4472	0.353431	0.257147	0.0645419	0.0575444	0.186336	0.0612334
4	+	02_STM	YDL168W	SFA1	159286	159557	41.7478	0.302844	0.161517	0.0142993	0.00167251	0.421192	0.155554
4	+	02_STM	YDR077W	SED1	599601	600765	5487.38	0.0512748	0.273833	0.0131901	0.0284751	0.17115	0.370993
4	-	02_STM	YDR153C	ENT5	768399	768079	140.864	0.370382	0.456901	0.0171007	0.00728426	0.559691	0.242052
4	+	02_STM	YDR222W		909380	910042	22.0887	0.137511	0.232965	0.0575483	0.0220084	0.369607	0.407154
4	-	02_STM	YDR054C	CDC34	562738	562423	137.974	0.541598	0.343104	0.00587676	0	0.200976	0.494108
4	-	02_STM	YDL097C	RPN6	287061	286691	229.734	0.127376	0.170073	0.0327469	0.00604893	0.672052	0.774016
4	-	02_STM	YDL055C	PSA1	357453	356862	707.293	0.189562	0.358346	0.0249759	0.0277073	0.0743347	0.13413
4	-	02_STM	YDL090C	RAM1	296557	296315	15.9568	0.0500205	0.235541	0.0500637	0.0225526	0.163965	0.277008
4	+	02_STM	YDL022W	GPD1	411263	411716	251.662	0.116936	0.02565	0.0279948	0.0158061	0.275082	1.13886
4	+	02_STM	YDR527W	RBA50	1490758	1491111	30.4561	0.372636	0.127921	0.0561115	0.0103544	0.0310517	0.334975
4	+	02_STM	YDR448W	ADA2	1355691	1356057	25.8666	0.273074	0.471898	0.0492016	0.0031691	0.24986	0.261224
4	-	02_STM	YDR309C	GIC2	1081007	1080257	369.911	0.0884412	0.259376	0.0166788	0.0128971	0.0111764	0.0100804
4	+	02_STM	YDL131W	LYS21	226935	227256	221.616	0.393886	0.521886	0.0250607	0.00142979	0.0591917	0
4	+	02_STM	YDL147W	RPN5	190580	190915	207.599	0.625615	1.06751	0.0618852	0.0692999	0.0928991	0.189625
4	-	02_STM	YDR123C	INO2	699830	699496	36.3195	0.110636	0.490317	0.0180353	0.0060384	0.0383468	0.1434
4	+	02_STM	YDL133W	SRF1	222017	222316	44.84	0.115344	0.856424	0.0321778	0.00391485	0.0716346	0.022428
4	+	02_STM	YDR047W	HEM12	550678	551428	28.0274	0.165618	0.470504	0.0370021	0.00240877	0.0477622	0
4	-	02_STM	YDR249C		960344	960054	36.6685	0.391909	0.809242	0.0210787	0.00312404	0.0230242	0.00541768
4	+	02_STM	YDL047W	SIT4	368564	369314	84.5211	0.046911	0.111589	0.0052736	0	0.247988	0.193149
4	+	02_STM	YDR124W		699496	699830	167.028	0.110636	0.490317	0.034288	0.00866716	0.410226	0.143004
4	+	02_STM	YDL170W	UGA3	155877	156343	40.3965	0.261863	0.656032	0.0258508	0.00228794	0.120478	0.0741561
4	+	02_STM	YDR061W		573753	574176	50.6742	0.160364	0.198145	0.0418374	0.0135099	0.0126433	0
4	+	02_STM	YDR528W	HLR1	1493981	1494295	37.2568	0.244735	0.474726	0.0307713	0.0240315	0.110604	0.0102065
4	-	02_STM	YDR470C	UGO1	1401991	1401241	33.1965	0.128703	0.193876	0.0292841	0.0255179	0.103554	0.0741472
4	-	02_STM	YDL134C	PPH21	221782	221218	140.282	0.225673	0.308827	0.0368203	0.0207241	0.111369	0.252196
4	+	02_STM	YDR033W	MRH1	507375	507881	227.858	0.159614	0.496358	0.0189407	0.00935117	0.151219	0.272231
4	-	02_STM	YDR072C	IPT1	591832	591436	145.719	0.132034	0.145019	0.0833871	0.0180842	0.306676	0.249161
4	+	02_STM	YDL089W	NUR1	296315	296557	43.6449	0.0500205	0.235541	0.0639327	0.0348367	0.343209	0.547012
4	+	02_STM	YDR188W	CCT6	836075	836407	189.502	0.169134	0.199102	0.0174159	0.00314956	0.452934	0.132043
4	+	02_STM	YDR536W	STL1	1507199	1507949	1.22583	0.0557666	0.197099	0.0344101	0.0011207	0.223299	0.0859877
4	-	02_STM	YDR524C	AGE1	1489470	1488970	101.183	0.263721	0.312179	0.0222939	0.0057955	0.0789685	0.0124091
4	+	02_STM	YDR501W	PLM2	1450498	1451248	4.89185	0.0246105	0.115195	0.116423	0.0465376	0.0801927	0.560014
4	-	02_STM	YDL245C	HXT15	14180	13430	0	0.0776317	0.0589334	0.0881321	0.0169579	0.0485501	0.20689
4	-	02_STM	YDL227C	HO	49504	48049	18.2057	0.105753	0.0850219	0.163907	0.134698	0.184136	0.0810771
4	+	02_STM	YDL180W		135543	135781	54.3663	0.426346	0.43823	0.0141183	0.00670217	0.169885	0.19436
4	+	02_STM	YDR099W	BMH2	652344	652711	523.402	0.187458	0.158203	0.0188083	0.018939	0.0865882	0.219881
4	-	02_STM	YDR365C	ESF1	1206663	1206386	47.1566	0	0	0.0136335	0.00130927	0.055558	0.0381173
4	-	02_STM	YDR349C	YPS7	1174517	1174227	196.863	0.271475	0.26981	0.0202912	0.00204134	0.176209	0.116353
4	-	02_STM	YDL020C	RPN4	417296	416902	99.7191	0.105965	0.151336	0.0064314	0.0171112	0.173439	0.0437828
4	-	02_STM	YDR046C	BAP3	551402	550652	148.505	0.140569	0.448229	0.0182612	0.00373695	0.047285	0.0365411
4	+	02_STM	YDR525W-A	SNA2	1489834	1490584	81.3786	0.0754096	0.219988	0	0	0.0348227	0.02123
4	+	02_STM	YDR232W	HEM1	926889	927241	324.874	0.125279	0.168592	0.0321458	0.0134725	0.0410032	0.0146811
4	+	02_STM	YDR247W	VHS1	955379	955742	24.878	0.124065	0.207215	0.0266406	0	0.412454	0.357443
4	-	02_STM	YDL197C	ASF2	107129	106795	14.8065	0.454675	0.233291	0.0509349	0.00602404	0.642579	0.220116
4	-	02_STM	YDR085C	AFR1	616582	616337	306.839	0.0906424	0.730442	0.0380181	0.011464	0.111991	0.079753
4	+	02_STM	YDL070W	BDF2	330805	331093	153.403	0.00741555	0.0715758	0.026178	0.0185981	0.224889	0.0595318
4	+	02_STM	YDR380W	ARO10	1233503	1234242	86.5682	0.0911621	0.441834	0.0341291	0.00125552	0.0254732	0.0705726
4	-	02_STM	YDL214C	PRR2	77261	76531	4.57242	0.0586904	0.179817	0.0531598	0.0326574	0	0
4	-	02_STM	YDR508C	GNP1	1469126	1468376	380.971	0.0752365	0.277049	0.0209	0.00448057	0.160803	0.235739
4	+	02_STM	YDR234W	LYS4	930258	931008	148.802	0.318761	0.353871	0.0220153	0.00302742	0.0260475	0.0959559
4	+	02_STM	YDR452W	PPN1	1362264	1362758	101.357	0.106168	0.477509	0.115254	0.039017	0.038602	0.00415867
4	+	02_STM	YDL060W	TSR1	341189	341625	87.7475	0.316598	0.255239	0.0189922	0.00363209	0.0476117	0.066086
4	-	02_STM	YDR490C	PKH1	1434532	1434294	59.81	0.376649	0.391812	0.0720725	0.0238949	0.248721	0.06218
4	+	02_STM	YDR208W	MSS4	867802	868114	146.874	0.251329	0.286637	0.018896	0.00330754	0.722769	0.37559
4	-	02_STM	YDR258C	HSP78	974599	974296	155.905	0.141926	0.199855	0.0131446	0.00240088	0.222716	0.465587
4	+	02_STM	YDL095W	PMT1	286691	287061	433.951	0.127376	0.170073	0.00726494	0.00337997	0.201776	0.0747175
4	-	02_STM	YDR264C	AKR1	998685	998330	117.362	0.134192	0.34585	0.0152541	0.0308135	0.05731	0.0655234
4	+	02_STM	YDR389W	SAC7	1251612	1252045	156.846	0.112956	0.248288	0.0339317	0.0183497	0.0650553	0.024571
4	-	02_STM	YDL126C	CDC48	238954	238662	700.587	0.286274	0.367635	0.017892	0.030302	0.0683484	0
4	-	02_STM	YDL148C	NOP14	190915	190580	104.123	0.625615	1.06751	0.0299234	0.0488632	0.324932	0.182946
4	+	02_STM	YDR089W	VTC5	621739	622041	52.1491	0.122735	0.349783	0.0145773	0.00496491	0.0649609	0.0833478
4	-	02_STM	YDR207C	UME6	868114	867802	41.5088	0.251329	0.286637	0.0873398	0.0416128	0.21229	0.094495
4	-	02_STM	YDR186C	SND1	836075	835499	182.173	0.0897785	0.249894	0.0192217	0.00512989	0.139902	0.105518
4	-	02_STM	YDR006C	SOK1	461674	461318	200.902	0.231787	0.217598	0.0200582	0.00667095	0.0572247	0.0583397
4	+	02_STM	YDR251W	PAM1	960054	960344	318.055	0.391909	0.809242	0.02183	0.0052587	0.206834	0.207971
4	+	02_STM	YDR213W	UPC2	889280	889542	26.272	0.261715	0.275856	0.0382319	0.0093867	0.148377	0.0742129
4	+	02_STM	YDR074W	TPS2	593408	593689	254.049	0.256212	0.262586	0.0159423	0.00494632	0.353677	0.195669
4	+	02_STM	YDR270W	CCC2	1005293	1005600	32.2184	0.385472	0.215627	0.0409205	0.0184693	0.0559125	0.0426486
4	-	02_STM	YDR375C	BCS1	1228560	1228267	35.8851	0.343789	0.266615	0.0503996	0.00612546	0.0553541	0.00371671
4	+	02_STM	YDR096W	GIS1	636264	636641	94.2863	0.259671	1.00319	0.0482486	0.129053	0.471737	0.219731
4	-	02_STM	YDR038C	ENA5	531517	530767	26.3093	0.617021	0.459237	0.0553377	0.0383203	0.0365046	0.00453793
4	-	02_STM	YDR040C	ENA1	539287	538537	9.44615	0.0296986	0.211147	0.0701952	0.0445144	0.0321427	0.010836
4	-	02_STM	YDL215C	GDH2	74427	74086	72.2276	0.143006	0.170053	0.063813	0.0275222	0.090405	0.125991
4	-	02_STM	YDR534C	FIT1	1507632	1507101	8.08063	0.0334654	0.284272	0.00415607	0.00529107	0.304144	0.171163
4	+	02_STM	YDL195W	SEC31	106795	107129	837.294	0.454675	0.233291	0.00906177	0.00651654	0.076233	0.0333882
4	-	02_STM	YDL019C	OSH2	421976	421717	188.152	0.557119	0.380131	0.0331883	0.0102876	0.0665895	0.0398189
4	+	02_STM	YDR406W	PDR15	1278358	1279108	31.1503	0.0513891	0.17163	0.0561659	0.0594629	0.0435611	0.0287888
4	+	02_STM	YDR011W	SNQ2	464822	465572	290.292	0.0912754	0.400953	0.0230567	0.0345042	0.0368334	0.0151828
4	+	02_STM	YDR093W	DNF2	630699	631051	168.11	0.39001	0.616448	0.0126809	0.00756859	0.0505649	0.0718286
4	-	02_STM	YDL171C	GLT1	156343	155877	1083.41	0.261863	0.656032	0.0156375	0.113199	0.0702883	0.0231203
4	+	03_TFO	YDR461W	MFA1	1384827	1385185	2645.81	0.114621	0.799228	0.0396729	0.293946	0.0921376	0.085173
4	-	03_TFO	YDR512C	EMI1	1471057	1470775	16.0742	0.575294	0.246373	0.331612	0.132984	0	0.00642704
4	-	03_TFO	YDL085C-A		302953	302703	11.2513	0.139755	0.126396	0.140224	0.0686215	0.427013	0.193023
4	+	03_TFO	YDL232W	OST4	38237	38508	51.9119	0.696856	0.465153	0	0.101735	0.27809	0.410525
4	-	03_TFO	YDR016C	DAD1	479040	478735	9.78369	0.644215	0.91466	0.0418621	0.137015	0.0201035	0.0314364
4	+	03_TFO	YDL045W-A	MRP10	371966	372256	23.9253	0.398329	0.202032	0.045587	0.0256415	0.0251007	0.0055437
4	+	03_TFO	YDR374W-A	WIP1	1224485	1224788	8.22414	0.0796196	0.0464887	0.0289139	0	0.157574	0.277199
4	-	03_TFO	YDR461C-A		1386075	1385742	2.11795	0.104253	0.0255775	0.0425539	0.270644	0.324572	0.127506
4	+	03_TFO	YDL130W-A	STF1	228847	229151	58.5458	0.165017	0.138021	0	0	0.104349	0.117176
4	-	03_TFO	YDR086C	SSS1	617507	617186	88.5263	0.169251	0.238811	0.0236632	0.0184349	0	0
4	-	03_TFO	YDR378C	LSM6	1229850	1229566	23.4111	0.221027	0.0864259	0.0131631	0	0.074814	0.182316
4	+	03_TFO	YDR014W-A	HED1	477434	477809	1.56338	0.103363	0.163902	0	0.101119	0.0273764	0.298551
4	+	03_TFO	YDR115W	MRX14	681911	682183	18.043	0.191901	0.0848609	0.0716994	0.056918	0.225163	0.129659
4	+	03_TFO	YDR513W	GRX2	1470775	1471057	102.014	0.575294	0.246373	0.0627739	0.0118098	0.269657	0.189564
4	+	03_TFO	YDR210W		870781	871097	79.7411	0.249923	0.753106	0	0	0.0141082	0.00837886
4	+	03_TFO	YDR462W	MRPL28	1385742	1386075	23.7392	0.104253	0.0255775	0.00580605	0	0.777711	0.330046
4	-	03_TFO	YDR357C	CNL1	1190066	1189662	10.3104	0.26232	0.646436	0.0585074	0.102861	0.196469	0.353742
4	-	03_TFO	YDR179C	CSN9	819549	819163	1.20285	0.435172	0.132192	0.0318008	0	0.028749	0
4	-	03_TFO	YDR529C	QCR7	1496859	1496542	202.583	0.485993	0.318852	0.0117384	0.00631622	0.282818	0.329298
4	+	03_TFO	YDL208W	NHP2	87204	87539	167.598	0.27604	0.145253	0.0266076	0.00471754	0.0544802	0.0866948
4	+	03_TFO	YDR519W	FPR2	1480123	1480427	36.3108	0.388873	0.422948	0.137898	0.0762846	0.209044	0.294206
4	-	03_TFO	YDR056C	EMC10	565946	565660	75.5543	0.966817	0.275249	0.0405389	0.00240953	0.0736578	0.126181
4	-	03_TFO	YDR059C	UBC5	570022	569791	21.9748	0.374665	0.332833	0.00512164	0	0.294671	0.11132
4	-	03_TFO	YDR397C	NCB2	1267153	1266854	12.2695	0.0389538	0.10367	0.0790235	0.0419712	0.0532928	0.0521617
4	+	03_TFO	YDR373W	FRQ1	1222389	1222718	33.7396	0.368179	0.273978	0.0411721	0	0.431625	0.334089
4	-	03_TFO	YDR236C	FMN1	936133	935903	27.469	0.219096	0.35753	0.0905616	0.0868562	0.0446272	0.0694904
4	+	03_TFO	YDL004W	ATP16	442632	443014	106.502	0.086976	0.0342367	0.00619332	0	0.0935032	0.126009
4	+	03_TFO	YDR121W	DPB4	693205	693487	23.9131	0.309724	0.159867	0.0381969	0.00708929	0.169585	0.209538
4	-	03_TFO	YDR253C	MET32	965089	964767	7.7814	0.36073	0.887663	0.0329412	0.111246	0.030363	0.0861257
4	-	03_TFO	YDR404C	RPB7	1277661	1277291	51.1727	0.306855	0.102498	0	0	0.170177	0.26838
4	+	03_TFO	YDR296W	MHR1	1054887	1055205	29.1641	0.411729	0.22228	0.0349704	0.0103026	0.480832	0.566363
4	-	03_TFO	YDR410C	STE14	1293418	1293082	33.4271	0.0884301	0.0914231	0.0829235	0.0123026	0.0262167	0.0526699
4	+	03_TFO	YDR246W	TRS23	954038	954319	62.7263	1.02885	0.534648	0.0570476	0.0165193	0.226713	0.385045
4	+	03_TFO	YDR002W	YRB1	452709	453068	231.972	0.0531157	0.321993	0.0459979	0.0117867	0.297506	1.27071
4	-	03_TFO	YDR408C	ADE8	1289134	1288876	24.4906	0.0901517	0.0378992	0.00983508	0	0.498233	1.04994
4	-	03_TFO	YDL087C	LUC7	301219	300970	13.0327	0.0505585	0.0923128	0.0241247	0.0114931	0.16828	0.169848
4	-	03_TFO	YDR032C	PST2	505112	504834	143.523	0.430366	0.313454	0	0	0.247001	0.100858
4	+	03_TFO	YDR092W	UBC13	629604	629859	34.3276	0.436654	0.331561	0.0322134	0	0.0137364	0
4	+	03_TFO	YDL202W	MRPL11	98102	98479	47.9292	0.337516	0.389915	0.0448193	0.00444152	0.0587742	0.0187735
4	-	03_TFO	YDR084C	TVP23	614284	613998	36.9064	0.601207	0.274563	0.0459066	0.0843198	0.0983035	0.0134812
4	-	03_TFO	YDR328C	SKP1	1126301	1126013	168.433	0.288312	0.19425	0.0972317	0.0280885	0.0514867	0
4	+	03_TFO	YDL086W		300642	301392	145.38	0.107023	0.0575946	0.0342158	0.00380612	0.0869641	0.0933017
4	-	03_TFO	YDL069C	CBS1	334364	333883	12.6541	0.130268	0.0675882	0.1526	0.139429	0.186714	0.145287
4	-	03_TFO	YDR248C		958610	958370	15.8648	0.318269	0.185737	0.0506738	0.0383023	0.122554	0.144272
4	-	03_TFO	YDL111C	RRP42	264495	264104	48.0421	0.302703	1.27092	0.120452	0.128321	0.275659	0.0960795
4	-	03_TFO	YDL018C	ERP3	423770	423520	23.3222	0.526704	0.268225	0.0886113	0.00818898	0.163751	0.0911629
4	+	03_TFO	YDR174W	HMO1	811947	812185	107.808	0.153093	0.322722	0.0525061	0.0116807	0.0400558	0.0611073
4	+	03_TFO	YDL173W	PAR32	147941	148207	90.242	0.0856214	0.566596	0.0609389	0.476889	0.151777	0.246918
4	+	03_TFO	YDR405W	MRP20	1277291	1277661	80.1998	0.306855	0.102498	0.0130643	0.00547963	0.207215	0.0649536
4	+	03_TFO	YDR272W	GLO2	1008514	1008978	51.428	0.447719	0.428549	0.0614952	0.00440373	0	0
4	+	03_TFO	YDL186W		125374	125633	0.281117	0.0323536	0	0.00321696	0	0.275382	0.241913
4	-	03_TFO	YDL135C	RDI1	219559	219304	177.134	0.293936	0.622285	0.074671	0.0368489	0.153798	0.0720036
4	-	03_TFO	YDR298C	ATP5	1059186	1058927	144.722	0.272545	0.318165	0	0	0.0593159	0.18195
4	-	03_TFO	YDL052C	SLC1	363937	363571	117.269	0.222205	0.108994	0.00518687	0	0.101266	0.0387468
4	+	03_TFO	YDL230W	PTP1	42304	42713	30.1244	0.324356	0.167468	0.0382987	0.00663206	0.0204579	0
4	-	03_TFO	YDR374C	PHO92	1224788	1224485	1.03076	0.0796196	0.0464887	0.0211564	0.00254767	0.418474	0.250911
4	+	03_TFO	YDL114W		255114	255548	0.738152	0.32886	0.176111	0.041232	0.0141248	0.0339682	0.0555057
4	-	03_TFO	YDL015C	TSC13	427270	426916	240.526	0.18189	0.0573005	0.0365074	0	0.355564	0.0983371
4	+	03_TFO	YDR280W	RRP45	1020383	1020675	29.7409	0.42103	0.0981213	0.042384	0.00316043	0.0473391	0.0270305
4	+	03_TFO	YDL051W	LHP1	363571	363937	99.2764	0.222205	0.108994	0.0657882	0.00670368	0.253053	0.107414
4	-	03_TFO	YDL059C	RAD59	345403	345032	14.6066	0.0431292	0.0376974	0.071666	0.0192169	0.0327697	0.0611718
4	+	03_TFO	YDR480W	DIG2	1417122	1417361	149.023	0.101254	0.846787	0.0585941	0.0196202	0.0502819	0.16073
4	+	03_TFO	YDR347W	MRP1	1168797	1169119	64.2636	0.391948	0.121144	0.0251883	0	0.233851	0.111508
4	-	03_TFO	YDR361C	BCP1	1196565	1196263	46.1453	0.376725	0.119413	0.0252301	0.00417586	0.143255	0.249417
4	+	03_TFO	YDR191W	HST4	841976	842352	10.4633	0.42254	0.240079	0.0243966	0.00394273	0.0820966	0.0524782
4	-	03_TFO	YDR130C	FIN1	716872	716610	13.6409	0.337694	0.280651	0.0673056	0.0763151	0.145638	0.0891454
4	-	03_TFO	YDL144C		200006	199715	59.2112	0.277109	0.288969	0.026304	0.0174043	0.131394	0.0188983
4	+	03_TFO	YDL179W	PCL9	137817	138116	5.97034	0.164282	0.198226	0.0334012	0.0240676	0.188962	0.0528551
4	-	03_TFO	YDL209C	CWC2	87539	87204	15.9652	0.27604	0.145253	0.055962	0	0.069128	0.0401951
4	-	03_TFO	YDR423C	CAD1	1319503	1319195	38.7499	0.27309	0.45653	0.0184912	0.0279244	0.126474	0.311097
4	-	03_TFO	YDR284C	DPP1	1032061	1031683	65.1404	0.280117	0.46355	0.0253677	0	0.0725633	0.181248
4	+	03_TFO	YDR438W	THI74	1337829	1338257	13.9036	0.0453058	0.019548	0.132353	0.0287588	0.362515	0.43496
4	+	03_TFO	YDR322W	MRPL35	1110368	1110613	44.0416	0.601617	0.506623	0.0347591	0.0136616	0.407826	0.195302
4	-	03_TFO	YDR113C	PDS1	681911	681661	17.177	0.305353	0.32436	0.0283358	0.00411375	0.0270698	0.00434621
4	+	03_TFO	YDR489W	SLD5	1430748	1431051	24.4572	1.06464	0.499826	0.0681845	0.0226907	0.274218	0.076228
4	-	03_TFO	YDL226C	GCS1	52450	52157	69.7971	0.606991	0.193348	0.0402553	0.00233392	0.194653	0.0553737
4	-	03_TFO	YDL175C	AIR2	145788	145500	37.5341	0.463143	0.818904	0.0560618	0.179185	0.157784	0.121528
4	-	03_TFO	YDR498C	SEC20	1447222	1446979	42.2477	0.630575	0.132535	0.0631188	0.0128951	0.153994	0.0651412
4	+	03_TFO	YDR083W	RRP8	611815	612104	53.306	0.345352	0.317062	0.109686	0.0930911	0.525149	0.296301
4	+	03_TFO	YDL248W	COS7	1579	1855	17.632	0	0	0.00220789	0.00144524	0.0657308	0.011782
4	+	03_TFO	YDR517W	GRH1	1476912	1477186	94.0104	0.100184	0.141734	0.0299151	0.00755082	0.126453	0.146672
4	+	03_TFO	YDR161W	ACL4	778573	779048	26.6343	0.143558	0.154816	0.0385739	0.115	0.0227648	0
4	-	03_TFO	YDL188C	PPH22	125374	125113	78.5406	0.213359	0.0595706	0.0279274	0.00469305	0.340189	0.0789986
4	+	03_TFO	YDR035W	ARO3	521408	521747	207.48	0.26457	0.383123	0.0187023	0	0.00667088	0
4	+	03_TFO	YDL014W	NOP1	426916	427270	304.957	0.18189	0.0573005	0.00469943	0	0.241491	0.321303
4	-	03_TFO	YDR090C		626346	626066	44.6861	0.837489	0.781097	0.0206917	0.0105199	0.0581465	0.0824741
4	+	03_TFO	YDR331W	GPI8	1128723	1129473	46.0945	0.0607508	0.0595033	0.0203249	0	0.106457	0.0775527
4	-	03_TFO	YDR329C	PEX3	1127838	1127563	47.6338	0.452859	0.600687	0.029923	0.00433646	0.0117985	0
4	-	03_TFO	YDR502C	SAM2	1454909	1454389	545.044	0.272552	0.552964	0.0567776	0.0304396	0.29585	0.165493
4	-	03_TFO	YDR218C	SPR28	905352	905047	0.940887	0.342727	0.389125	0.0394922	0.039217	0.117181	0.819571
4	+	03_TFO	YDR245W	MNN10	952461	952760	95.1467	0.668182	0.385557	0.0218326	0.00213312	0.0825079	0.042651
4	+	03_TFO	YDL193W	NUS1	114349	114597	62.5818	0.239742	0.159028	0.0179901	0.0102422	0.154455	0.0703683
4	-	03_TFO	YDR300C	PRO1	1063097	1062821	58.983	0.690822	0.220329	0.0156786	0	0.39786	0.195865
4	-	03_TFO	YDL205C	HEM3	94183	93877	105.641	0.283222	0.132828	0.0252046	0.00487111	0.152994	0.0813297
4	-	03_TFO	YDR372C	VPS74	1222718	1222389	125.716	0.368179	0.273978	0.0066913	0	0.0499761	0.0376723
4	+	03_TFO	YDL066W	IDP1	334364	334639	610.316	0.31616	0.184557	0.0216318	0.0127374	0	0.0895139
4	+	03_TFO	YDR312W	SSF2	1087312	1087574	36.7566	0.357599	0.226805	0.0304508	0.0228136	0.0434072	0.00774936
4	-	03_TFO	YDL005C	MED2	442632	442307	61.5468	0.318259	0.11623	0.0308113	0.00900943	0.0751788	0.0146775
4	+	03_TFO	YDL161W	ENT1	167493	167750	117.686	0.123431	0.00921768	0.0100049	0.00774117	0.215555	0.18717
4	-	03_TFO	YDR005C	MAF1	458433	458173	59.6772	0.293009	0.402722	0.05777	0.0320246	0.0790739	0.0842336
4	+	03_TFO	YDR055W	PST1	563088	563410	215.724	0.037805	0.0811581	0.0227996	0.00298519	0.132753	0.133241
4	+	03_TFO	YDR393W	SHE9	1259622	1259879	19.3856	0.392728	0.105503	0.0557582	0.00875564	0.122772	0.0641318
4	+	03_TFO	YDL155W	CLB3	176366	176669	40.1806	0.253444	0.107448	0.0537197	0.00946872	0.0401959	0.0669813
4	+	03_TFO	YDR179W-A	NVJ3	818999	819367	13.1341	0.461195	0.138658	0.0556079	0.00693861	0	0
4	-	03_TFO	YDR132C		720808	720390	14.8647	0.56564	0.538805	0.0579074	0.0512945	0.0119206	0.0323825
4	-	03_TFO	YDR190C	RVB1	842352	841976	123.205	0.42254	0.240079	0.0233429	0.00480104	0.329728	0.557427
4	+	03_TFO	YDL084W	SUB2	304800	305126	334.532	0.50164	0.236838	0.013581	0.00124139	0.249434	0.221575
4	+	03_TFO	YDL029W	ARP2	399076	399391	229.043	0.299318	0.226723	0.0249856	0.0110472	0.191687	0.0589053
4	+	03_TFO	YDR082W	STN1	610120	610384	8.09492	0.631685	0.367135	0.0362388	0.0332517	0.814436	0.459263
4	-	03_TFO	YDR522C	SPS2	1485461	1485235	0.134812	0.672236	0.553062	0.0274396	0.00944167	0.131778	0.247823
4	-	03_TFO	YDR036C	EHD3	525080	524724	56.1018	0.239029	0.161739	0.0327735	0.00483163	0.403098	0.18427
4	+	03_TFO	YDL204W	RTN2	93877	94183	41.784	0.283222	0.132828	0.0379771	0.00793896	0.038009	0.0229351
4	+	03_TFO	YDR330W	UBX5	1127563	1127838	107.038	0.452859	0.600687	0.031704	0.00520063	0.0418126	0.0388107
4	+	03_TFO	YDR057W	YOS9	565660	565946	28.9596	0.966817	0.275249	0.0319723	0	0.250437	0.134946
4	-	03_TFO	YDR277C	MTH1	1016456	1015861	56.0806	0.057299	0.256025	0.0181167	0.0132299	0.0742639	0.0157496
4	+	03_TFO	YDL017W	CDC7	423520	424151	24.484	0.574911	0.228564	0.0510546	0.00296203	0.296537	0.203233
4	-	03_TFO	YDR256C	CTA1	970011	969608	5.88047	0.0190286	0.0507715	0.0364743	0.0334615	0.0522913	0.0247549
4	+	03_TFO	YDL207W	GLE1	87845	88275	52.7851	0.342989	0.133086	0.0446844	0.00265112	0.134103	0.488251
4	-	03_TFO	YDR263C	DIN7	995903	995649	10.1728	0.155113	0.187714	0.068576	0.068678	0.302439	0.209528
4	+	03_TFO	YDL159W	STE7	172155	172492	36.8942	0.28148	0.261865	0.0219644	0.00249232	0.513552	0.36876
4	-	03_TFO	YDR488C	PAC11	1431051	1430748	13.5643	1.06464	0.499826	0.0149048	0.0314053	0.0399379	0.042777
4	+	03_TFO	YDR299W	BFR2	1059334	1059633	73.2875	0.446355	0.258577	0.00881991	0	0.0985997	0.240482
4	-	03_TFO	YDR323C	PEP7	1114292	1114025	8.50806	0.359461	0.113255	0.0574995	0.0266989	0.318555	0.348722
4	+	03_TFO	YDL143W	CCT4	199715	200006	208.324	0.277109	0.288969	0.00482219	0.0163012	0.105108	0.0279729
4	-	03_TFO	YDL106C	PHO2	272162	271915	59.3532	0.283093	0.0852887	0.0266022	0.00411283	0.105104	0.0662097
4	-	03_TFO	YDR257C	RKM4	971709	971413	62.5734	0.489092	0.480273	0.0155269	0.0112253	0.059019	0.0283528
4	-	03_TFO	YDR219C	MFB1	907323	907065	20.4306	0.303047	0.196809	0.0316494	0.0127344	0.00442228	0
4	+	03_TFO	YDR463W	STP1	1386527	1386836	87.7143	0.32102	0.250031	0.0405926	0.02481	0.235713	0.178544
4	+	03_TFO	YDR145W	TAF12	746472	746720	137.81	0.30246	0.0716328	0.0185447	0.000918272	0.333203	1.28842
4	-	03_TFO	YDL101C	DUN1	282147	281855	31.7394	0.248479	0.290384	0.0386379	0.00639421	0.511799	0.303022
4	+	03_TFO	YDL225W	SHS1	52157	52450	77.7471	0.606991	0.193348	0.0328338	0.0148625	0.18929	0.0813918
4	+	03_TFO	YDL189W	RBS1	121739	122024	52.24	0.404172	0.295857	0.0300808	0.00888354	0.0308214	0.0154981
4	+	03_TFO	YDR434W	GPI17	1330910	1331177	75.6863	0.332243	0.329215	0.0463662	0.0353048	0.0323598	0.285202
4	+	03_TFO	YDR358W	GGA1	1189662	1190066	55.7817	0.26232	0.646436	0.0183724	0.0507659	0.120187	0.704159
4	-	03_TFO	YDR481C	PHO8	1420502	1420297	150.509	0.226154	0.302288	0.0591557	0.0404093	0.137497	0.103259
4	+	03_TFO	YDR195W	REF2	848149	848384	40.8176	0.391753	0.161272	0.0613966	0.00571363	0.057009	0.036795
4	-	03_TFO	YDL174C	DLD1	147941	147615	152.84	0.123253	1.10172	0.0311981	0.143922	0.172925	0.0401921
4	+	03_TFO	YDR037W	KRS1	524639	525389	1259.21	0.224094	0.17747	0.0311952	0.0150066	0.219868	0.161268
4	-	03_TFO	YDR348C	PAL1	1172320	1172016	80.1747	0.691129	0.370687	0.0268481	0.00115976	0.0844887	0.0727096
4	-	03_TFO	YDR120C	TRM1	693487	693205	78.4992	0.309724	0.159867	0.00487744	0.00148699	0.451571	0.838711
4	-	03_TFO	YDR101C	ARX1	657798	657432	94.9263	0.428839	0.48714	0.01619	0.01715	0.0903814	0.168854
4	-	03_TFO	YDR346C	SVF1	1169119	1168797	153.088	0.391948	0.121144	0.0435529	0	0.499466	0.288204
4	-	03_TFO	YDR497C	ITR1	1445839	1445524	539.775	0.327822	0.288243	0.00413223	0.00356309	0.0319547	0.0262093
4	+	03_TFO	YDR432W	NPL3	1328345	1328833	292.237	0.0998651	0.130494	0.00355578	0.00133719	0.14047	0.14893
4	+	03_TFO	YDL085W	NDE2	302703	303137	7.74309	0.160315	0.137837	0.0111217	0	0.111118	0.0409506
4	+	03_TFO	YDL229W	SSB1	43678	44078	3027.65	0.0865882	0.219881	0.00699038	0.0265282	0.0391506	0
4	+	03_TFO	YDR254W	CHL4	964767	965089	13.5577	0.36073	0.887663	0.0385402	0.0739566	0.242157	0.204546
4	-	03_TFO	YDR228C	PCF11	924152	923866	65.6504	0.559687	0.50118	0.0316761	0.00998607	0.0152158	0.0131049
4	-	03_TFO	YDR143C	SAN1	744265	743937	142.038	0.503658	0.245473	0.0129061	0.00158181	0.0196145	0
4	+	03_TFO	YDR386W	MUS81	1245849	1246117	14.664	0.418436	0.596623	0.0479349	0.090271	0.27583	0.147729
4	-	03_TFO	YDR144C	MKC7	746472	746198	181.621	0.194812	0.281799	0.00708368	0.0029844	0.413413	0.384408
4	+	03_TFO	YDR311W	TFB1	1084836	1085105	72.4699	0.145348	0.280391	0.0189256	0.00226175	0.0384064	0.00472547
4	+	03_TFO	YDR456W	NHX1	1367217	1367501	118.4	0.321054	0.110294	0.0259425	0.00274428	0.242925	0.129965
4	+	03_TFO	YDR147W	EKI1	750456	751206	25.2117	0.0739744	0.103589	0.0239151	0.00105257	0.00691571	0.0197201
4	+	03_TFO	YDL013W	SLX5	428682	428960	31.4583	0.372689	0.261521	0.0211994	0.00368684	0.106328	0.172493
4	-	03_TFO	YDR496C	PUF6	1443725	1443381	139.967	0.496786	0.46399	0.0233414	0.027941	0.372518	0.162912
4	-	03_TFO	YDR194C	MSS116	848149	847916	246.709	0.252532	0.127722	0.0192787	0.00363959	0.0589573	0.0289799
4	-	03_TFO	YDL203C	ACK1	98479	98102	38.5283	0.337516	0.389915	0.0170064	0.00351521	0.290388	0.498563
4	-	03_TFO	YDL063C	SYO1	340457	340191	73.3025	0.420837	0.380927	0.0269974	0.00941889	0.012945	0.0309353
4	+	03_TFO	YDR398W	UTP5	1267153	1267476	95.2112	0.286204	0.166881	0.0171899	0.00434575	0.070185	0.769473
4	+	03_TFO	YDR108W	TRS85	671005	671269	28.0169	0.770174	0.309742	0.064892	0.249874	0.153338	0.197633
4	-	03_TFO	YDR107C	TMN2	671269	671005	6.91609	0.770174	0.309742	0.0722031	0.0592649	0.261076	0.357577
4	-	03_TFO	YDR266C	HEL2	1002495	1002164	170.463	0.352399	0.439207	0.0270494	0.00652652	0.151049	0.172564
4	-	03_TFO	YDR362C	TFC6	1199067	1198788	19.0348	0.24476	0.191568	0.0411925	0.00555652	0.311622	0.455619
4	+	03_TFO	YDL116W	NUP84	251265	251559	78.2898	0.396164	0.18188	0.0331517	0.00952624	0.0299357	0.176659
4	-	03_TFO	YDL074C	BRE1	326466	326155	66.268	0.450129	0.0309534	0.0112779	0.00127065	0.174703	0.11063
4	-	03_TFO	YDL025C	RTK1	407601	407358	81.4984	0.209951	0.310497	0.012479	0	0.39676	0.24343
4	+	03_TFO	YDR062W	LCB2	575828	576174	281.171	0.469842	0.404964	0.0348826	0.0176179	0.0387109	0.0303673
4	+	03_TFO	YDR172W	SUP35	808036	808324	419.634	0.244137	0.165198	0.0063405	0.00455805	0.0351979	0.104894
4	+	03_TFO	YDR477W	SNF1	1411863	1412127	128.31	0.225835	0.167049	0.0104909	0.0104863	0.29118	0.133682
4	-	03_TFO	YDR146C	SWI5	751356	750928	8.03187	0.0918588	0.190293	0.0176588	0.00260401	0.560947	0.217725
4	+	03_TFO	YDR221W	GTB1	907065	907323	46.2714	0.303047	0.196809	0.0329456	0.0167128	0.0846247	0.575352
4	-	03_TFO	YDR295C	HDA2	1055205	1054887	60.2453	0.411729	0.22228	0.0374136	0.00219107	0.174394	0.0952547
4	-	03_TFO	YDL160C	DHH1	172492	172155	215.011	0.28148	0.261865	0.0112988	0.00124354	0.0542347	0.0110898
4	-	03_TFO	YDR333C	RQC1	1135817	1135408	74.7753	0.273048	0.370844	0.0192115	0	0.0192566	0.101001
4	+	03_TFO	YDR363W	ESC2	1198788	1199067	20.3791	0.24476	0.191568	0.125159	0.0125617	0.371329	0.274766
4	-	03_TFO	YDR520C	URC2	1483759	1483463	42.8378	0.538166	0.140897	0.051981	0.0168736	0.0702842	0.0209164
4	-	03_TFO	YDL224C	WHI4	57078	56659	114.967	0.27984	0.111984	0.0160568	0.0119078	0.347725	0.769222
4	-	03_TFO	YDR001C	NTH1	453068	452709	322.952	0.0531157	0.321993	0.0190497	0.0110866	0.0266766	0
4	-	03_TFO	YDL028C	MPS1	403692	403391	37.4439	0.441734	0.318132	0.0384421	0.014018	0.0234403	0.0199112
4	-	03_TFO	YDR034C	LYS14	512536	512209	67.1897	0.17028	0.406509	0.0241099	0.0344299	0.136439	0.655215
4	-	03_TFO	YDR505C	PSP1	1459813	1459237	173.479	0.179642	0.284376	0.0115052	0	0.890298	0.596657
4	-	03_TFO	YDL239C	ADY3	29319	29008	45.5333	0.00948981	0.0152344	0.0703329	0.278359	0.927171	0.79329
4	+	03_TFO	YDL138W	RGT2	212800	213129	93.6589	0.192535	1.0287	0.00974479	0.000945907	0.0510629	0.0664014
4	+	03_TFO	YDL122W	UBP1	242040	242323	178.048	0.274691	0.0986628	0.0118737	0.0197152	0.111096	0.117123
4	+	03_TFO	YDL132W	CDC53	223726	224060	216.755	0.304977	0.335896	0.0210893	0.0112055	0.0274451	0.0200952
4	-	03_TFO	YDR027C	VPS54	497685	497389	59.7957	0.554441	0.312458	0.0428311	0.058007	0.127613	0.604615
4	-	03_TFO	YDR422C	SIP1	1318103	1317827	130.641	0.381143	0.306674	0.0247626	0.156537	0	0
4	+	03_TFO	YDL154W	MSH5	177972	178339	14.4	0.0767144	0.104852	0.0715003	0.0680989	0.651079	0.369047
4	+	03_TFO	YDR409W	SIZ1	1289134	1289423	80.353	0.210223	0.16019	0.0223755	0.00529315	0.116398	0.0717534
4	-	03_TFO	YDR303C	RSC3	1071912	1071668	62.5285	0.0912584	0.124662	0.0382588	0.0294222	0.173083	0.271971
4	-	03_TFO	YDR430C	CYM1	1328833	1328545	119.808	0.147066	0.221115	0.028376	0.00679867	0.293276	0.435446
4	+	03_TFO	YDR466W	PKH3	1394809	1395053	96.2259	0.413791	0.451136	0.0149281	0.0150397	0.0611566	0.0416423
4	-	03_TFO	YDR081C	PDC2	610384	610120	75.5163	0.631685	0.367135	0.0115662	0.0154557	0.0743992	0.0469978
4	+	03_TFO	YDR325W	YCG1	1116919	1117151	48.4106	0.55575	0.197044	0.0292798	0.0243244	0.115013	0.0357199
4	+	03_TFO	YDL073W	AHK1	326155	326466	57.2858	0.450129	0.0309534	0.0426868	0.00542534	0.279856	0.253316
4	+	03_TFO	YDR356W	SPC110	1185835	1186109	38.3169	0.291812	0.27324	0.0439465	0.0439108	0.139902	0.105518
4	-	03_TFO	YDL190C	UFD2	122024	121739	176.066	0.404172	0.295857	0.025933	0.00567773	0.0151485	0.0115324
4	+	03_TFO	YDR060W	MAK21	570326	570625	259.331	0.212463	0.113525	0.0098665	0	0.0623836	0.202419
4	-	03_TFO	YDR359C	EAF1	1195466	1195117	120.478	0.125476	0.148675	0.0349262	0.0190823	0.309279	0.37667
4	+	03_TFO	YDR103W	STE5	657432	657798	146.287	0.428839	0.48714	0.020421	0.0243041	0.0431845	0.0234362
4	-	03_TFO	YDR504C	SPG3	1459813	1459420	17.2018	0.236787	0.406666	0.131673	0.0354659	0.0399379	0.0461175
4	-	03_TFO	YDR017C	KCS1	482642	482346	118.52	0.377263	0.665804	0.0460845	0.0423189	0.117756	0.077235
4	+	03_TFO	YDL185W	VMA1	126392	126734	1415.3	0.198696	0.227321	0.0104927	0.00967345	0.188867	0.0652702
4	-	03_TFO	YDL231C	BRE4	42713	42304	79.9239	0.324356	0.167468	0.0403029	0.023747	0.243314	0.154158
4	-	03_TFO	YDR310C	SUM1	1084836	1084573	161.492	0.296412	0.374247	0.00986192	0.00181019	0.0418404	0.0761659
4	-	03_TFO	YDR507C	GIN4	1466216	1465883	42.7946	0.19677	0.541156	0.0193786	0.0102482	0.0707003	0.0766102
4	-	03_TFO	YDR028C	REG1	501826	501331	394.07	0.168552	0.0913302	0.00172475	0.00303846	0.217333	0.268374
4	-	03_TFO	YDR104C	SPO71	665153	664902	33.5341	0.585399	0.680062	0.0421789	0.0636581	0.36373	0.302515
4	-	03_TFO	YDL145C	COP1	198684	198411	869.886	0.130884	0.339029	0.0196519	0.092681	0.315681	0.464509
4	+	03_TFO	YDR301W	CFT1	1063097	1063329	87.7802	0.231697	0.130893	0.0157327	0.0119728	0.0587208	0.081276
4	+	03_TFO	YDR464W	SPP41	1388515	1388809	100.95	0.306328	0.155136	0.0196425	0.00889342	0.111296	0.0631923
4	-	03_TFO	YDR326C	YSP2	1125363	1125061	240.755	0.233024	0.249151	0.0135571	0.0301711	0.022918	0
4	-	03_TFO	YDR135C	YCF1	727926	727574	407.711	0.202583	0.233302	0.0172912	0.0268343	0.299313	0.212426
4	+	03_TFO	YDR334W	SWR1	1135408	1135817	103.53	0.273048	0.370844	0.00410416	0.00658855	0.148342	0.0390574
4	-	03_TFO	YDR293C	SSD1	1050509	1050206	561.091	0.239744	0.3285	0.00771444	0.0499759	0.127447	0.0126624
4	+	03_TFO	YDR127W	ARO1	704141	704447	664.335	0.32295	0.79176	0.015051	0.0648666	0	0
4	-	03_TFO	YDR141C	DOP1	740296	739994	157.55	0.805836	0.459085	0.0126018	0.0306513	0.0109669	0.0184599
4	-	03_TFO	YDR283C	GCN2	1030666	1030285	163.357	0.379257	0.231949	0.0205876	0.0198165	0.132372	0.302016
4	-	03_TFO	YDL140C	RPO21	211546	211079	1024.57	0.123868	0.117466	0.00919609	0.102918	0.28236	0.0262063
4	+	03_TFO	YDR457W	TOM1	1369256	1369715	467.746	0.290677	0.113533	0.0176896	0.0592718	0.19262	0.132162
4	+	04_UNB	YDL159W-A		171996	172155	0.134812	0.0174434	0	0.256884	0.184465	0.0444149	0.0297354
4	+	04_UNB	YDR194W-A		847251	848001	0	0.0536851	0.00967645	0	0	0.107509	0.15139
4	-	04_UNB	YDR320C-A	DAD4	1108716	1108447	43.6916	0.377658	0.371874	0	0	0.347001	0.367536
4	-	04_UNB	YDR286C		1035843	1035552	4.06662	0.265265	0.149991	0.119391	0.0465968	0.0168499	0.0337042
4	-	04_UNB	YDR079C-A	TFB5	604026	603782	4.84971	0.876925	0.478682	0.0557195	0.0342231	0.0123562	0
4	+	04_UNB	YDR031W	MIX14	503268	503526	3.30165	0.625813	0.172484	0.0267742	0	0.407988	0.10193
4	+	04_UNB	YDR119W-A	COX26	690794	690982	4.84691	0.110984	0.14329	0.0748792	0.0183942	0.367652	0.505871
4	+	04_UNB	YDR511W	SDH7	1469853	1470043	24.5794	0.269014	0.0481461	0.0739224	0.0120684	0.229918	0.0933691
4	-	04_UNB	YDL009C		433562	433305	0.179749	0.456085	0.14041	0	0	0.130409	0.065711
4	-	04_UNB	YDR102C		658350	658097	0.65977	0.941728	0.894994	0.150751	0.206987	0.0218985	0.010523
4	-	04_UNB	YDR424C	DYN2	1320055	1319839	17.0628	0.477454	0.362353	0.0551047	0.0632162	0.216396	0.131603
4	-	04_UNB	YDL157C		174877	174571	21.5283	0.450289	0.358945	0.0490604	0	0.13792	0.0919787
4	-	04_UNB	YDL160C-A	MHF2	169754	169579	13.8827	0.742281	0.241906	0.0415588	0.0390534	0.262309	0.454794
4	-	04_UNB	YDR274C		1012288	1012030	0.236179	0.219886	0.283933	0.189743	0.555153	0.334454	0.361801
4	-	04_UNB	YDR139C	RUB1	734181	733896	39.7263	0.619116	0.65819	0.204742	0.527331	0.442518	0.266986
4	-	04_UNB	YDR322C-A	TIM11	1112547	1112260	98.3638	0.2965	0.209059	0.0863132	0.0370157	0.220397	0.0451679
4	-	04_UNB	YDR366C		1213041	1212857	0	0.0187147	0	0	0	0.278732	0.437233
4	+	04_UNB	YDR157W		769711	769829	0.138643	0.0153152	0	0.358098	0.519496	0.889135	0.203107
4	+	04_UNB	YDL092W	SRP14	292523	292797	28.9892	0.382839	0.411121	0.098966	0.0548088	0.525258	0.281722
4	+	04_UNB	YDR079W	PET100	602864	603104	17.9685	1.07701	0.642402	0.230971	0.138342	0.370512	0.674861
4	-	04_UNB	YDR344C		1162599	1162475	2.96513	0.0593751	0.0591338	0.054023	0.176625	0.196316	0.167393
4	-	04_UNB	YDR482C	CWC21	1421176	1420977	7.54418	0.158693	0.258451	0.0806301	0.223829	0.215606	0.240394
4	+	04_UNB	YDR493W	MZM1	1435915	1436159	24.4551	0.360642	0.286698	0.0623888	0.0317172	0.452315	0.245456
4	+	04_UNB	YDL008W	APC11	433305	433562	16.541	0.456085	0.14041	0.0515339	0.00476697	0.121912	0.14497
4	-	04_UNB	YDR308C	SRB7	1078658	1078437	14.5387	0.518936	0.240717	0.109905	0.0280097	0.0906068	0.229634
4	-	04_UNB	YDL067C	COX9	334848	334639	57.4274	0.139411	0.114063	0.0617095	0.0770129	0.0789116	0.0270275
4	-	04_UNB	YDL121C		245873	245558	17.4703	0.647213	0.516005	0.0650163	0.0710021	0.368615	0.355402
4	+	04_UNB	YDR225W	HTA1	915292	915443	33.4153	0.236026	0.145689	0.0431269	0	0.098497	0.119199
4	-	04_UNB	YDR045C	RPC11	548679	548406	9.83039	0.271494	0.231601	0.0753147	0.0511644	0.351631	0.384264
4	+	04_UNB	YDR163W	CWC15	781182	781419	10.3745	0.537781	0.199577	0.105975	0.130256	0.0672276	0.163803
4	-	04_UNB	YDR185C	UPS3	832831	832536	10.0753	0.943065	0.576238	0.0832088	0.0448868	0.0225414	0.0407649
4	-	04_UNB	YDR281C	PHM6	1022675	1022372	7.58632	0.200639	0.26635	0.0108057	0.0122791	0.695511	0.43285
4	-	04_UNB	YDL110C	TMA17	265283	264968	73.5512	0.315132	0.387916	0.0636101	0.0393643	0.211715	0.271221
4	-	04_UNB	YDR453C	TSA2	1365817	1365629	8.54636	0.153465	0.0103198	0.293301	0.10229	0.0249745	0
4	+	04_UNB	YDR063W	AIM7	578148	578608	36.6082	0.234484	0.164839	0.0289778	0.0122356	0.0672955	0.0753429
4	-	04_UNB	YDL200C	MGT1	101313	101042	8.29383	0.449426	0.483562	0.156897	0.0740416	0.539549	0.465305
4	+	04_UNB	YDL165W	CDC36	164014	164318	26.881	0.579376	0.292281	0.0786139	0.0265139	1.00424	0.449565
4	+	04_UNB	YDR201W	SPC19	856104	856354	6.64927	0.514681	0.0806311	0.0815938	0.00993915	0.152132	0.171927
4	-	04_UNB	YDR454C	GUK1	1367056	1366823	153.943	0.332412	0.179738	0.430455	0.230199	0.0313	0.0260217
4	-	04_UNB	YDL177C		142002	141730	10.3965	0.745778	0.736502	0.123783	0.0975939	0.0745067	0.549973
4	+	04_UNB	YDR013W	PSF1	472888	473196	9.05113	0.276988	0.208555	0.0276852	0.021097	0.111249	0.0120986
4	+	04_UNB	YDR183W	PLP1	829354	829594	13.6821	0.451869	0.209778	0.0330362	0.00921254	0.15566	0.0506476
4	-	04_UNB	YDL098C	SNU23	285443	285123	14.3359	0.449536	0.112293	0.10053	0.0148008	0.0086247	0.12771
4	+	04_UNB	YDR140W	MTQ2	733896	734181	25.397	0.619116	0.65819	0.091008	0.193826	0.0162166	0.277271
4	-	04_UNB	YDL235C	YPD1	34294	33996	62.9033	0.433659	0.603464	0.0971037	0.117141	0.0897475	0.481323
4	-	04_UNB	YDR304C	CPR5	1072809	1072474	156.604	0.20129	0.0989957	0.0305488	0.0208825	0.122267	0.0132919
4	+	04_UNB	YDL120W	YFH1	245558	245873	38.1744	0.647213	0.516005	0.0188379	0.00913751	0.0401862	0.0546881
4	+	04_UNB	YDR178W	SDH4	817625	817894	151.417	0.213419	0.132558	0.0113849	0	0.00691085	0
4	+	04_UNB	YDR167W	TAF10	789229	789471	15.6927	0.632545	0.267297	0.00513475	0.00552709	0.147256	0.113075
4	-	04_UNB	YDR196C	CAB5	851242	850975	24.0611	0.842775	0.341268	0.0790255	0.0143206	0.0674252	0
4	+	04_UNB	YDL192W	ARF1	115940	116304	368.324	0.245917	0.52631	0.00503095	0.0123939	0.0569466	0.0917291
4	-	04_UNB	YDL166C	FAP7	164318	164014	4.74451	0.579376	0.292281	0.0221797	0	0.0659652	0.0335166
4	-	04_UNB	YDR383C	NKP1	1240851	1240615	10.6326	0.363001	0.123642	0.064948	0.0405788	0.0986891	0.109122
4	+	04_UNB	YDL219W	DTD1	64995	65268	22.1194	0.791539	0.412151	0.0730216	0.023516	0.0429418	0.041966
4	-	04_UNB	YDR305C	HNT2	1073649	1073425	23.8061	0.859423	0.254477	0.0369378	0.0212628	0.044684	0.0252632
4	+	04_UNB	YDL064W	UBC9	337241	337512	21.4098	0.879707	0.227816	0.0750749	0.0411053	0.256293	0.10521
4	+	04_UNB	YDR399W	HPT1	1269254	1270004	50.1838	0.0747693	0.15785	0.0355064	0.0148173	0.203211	0.116107
4	+	04_UNB	YDR469W	SDC1	1398751	1399045	25.5186	0.598946	0.436788	0.107616	0.0491561	0.135632	0.10602
4	+	04_UNB	YDR302W	GPI11	1067448	1067733	22.3821	0.665903	0.745549	0.0928592	0.111789	0.0137364	0
4	-	04_UNB	YDR486C	VPS60	1428365	1428083	93.019	0.32996	0.203921	0.0523583	0.0238828	0.17826	0.158971
4	-	04_UNB	YDL139C	SCM3	212290	212011	10.8458	0.527441	0.250898	0.0228992	0	0.175933	0.188109
4	-	04_UNB	YDR020C	DAS2	486765	486493	28.7457	0.560424	0.244769	0.0807318	0.027908	0.0973422	0.0856162
4	+	04_UNB	YDL046W	NPC2	370890	371240	214.33	0.113537	0.110376	0.00527442	0	0.173179	0.140746
4	+	04_UNB	YDR367W	KEI1	1212571	1212857	39.8726	0	0	0.0197608	0.0094419	0.0185395	0.0354726
4	+	04_UNB	YDL123W	SNA4	241137	241416	26.8726	0.321579	0.284324	0	0	0.0437394	0.00850428
4	+	04_UNB	YDR177W	UBC1	816506	816808	111.967	0.354895	0.195668	0.0397102	0.00553091	0.0781619	0.0388686
4	-	04_UNB	YDR066C	RTR2	582901	582589	4.29897	0.32101	0.105249	0.123836	0.0663368	0.132753	0.140485
4	-	04_UNB	YDR067C	OCA6	583715	583460	15.0082	0.605329	0.257447	0.134895	0.0385875	0.316607	0.218797
4	-	04_UNB	YDR078C	SHU2	603104	602864	8.82365	1.07701	0.642402	0.067171	0.228582	0.0125233	0
4	+	04_UNB	YDL212W	SHR3	78175	78435	164.508	0.29817	0.0508814	0.0123317	0	0.0542485	0.00371671
4	-	04_UNB	YDR087C	RRP1	618582	618295	15.4499	0.481884	0.130742	0.0422382	0.0131733	0.038482	0.0224902
4	-	04_UNB	YDR315C	IPK1	1093782	1093552	15.6412	1.03639	0.602619	0.0519141	0.0254103	0.109478	0.188747
4	-	04_UNB	YDR162C	NBP2	781419	781182	28.4635	0.537781	0.199577	0.0302136	0.0477429	0.453545	1.10962
4	+	04_UNB	YDR412W	RRP17	1294384	1294701	18.8272	0.289038	0.223222	0.0350649	0.00206732	0.0893286	0.238883
4	-	04_UNB	YDL053C	PBP4	362692	362400	79.2234	0.370237	0.272537	0.0372911	0.0254269	0.149032	0.0400028
4	-	04_UNB	YDR468C	TLG1	1399045	1398751	19.3577	0.598946	0.436788	0.0199311	0.0300966	0.301856	0.256463
4	-	04_UNB	YDR428C	BNA7	1324464	1324302	26.5302	0.200973	0.185415	0.0373859	0.0525823	0.343341	0.220931
4	+	04_UNB	YDL201W	TRM8	99269	99568	46.8462	0.605931	0.176646	0.0777661	0.0118084	0.199951	0.464721
4	-	04_UNB	YDR260C	SWM1	977531	977226	13.3797	0.160474	0.155499	0.00642051	0.0229858	0.0990588	0.0360956
4	-	04_UNB	YDL002C	NHP10	447957	447688	20.1676	0.586409	0.453107	0.0921522	0.00395966	0.113483	0.152332
4	+	04_UNB	YDR337W	MRPS28	1146052	1146313	24.9675	0.449081	0.532877	0.136873	0.185659	0.263941	0.231717
4	-	04_UNB	YDR381C-A		1239587	1239143	13.1178	0.138718	0.188657	0.259928	0.920046	0.0620375	0.0390574
4	-	04_UNB	YDR429C	TIF35	1325563	1325273	169.299	0.203154	0.207687	0.0379773	0.031929	0.19249	0.0612334
4	-	04_UNB	YDR319C	YFT2	1106136	1105837	29.3413	0.439522	0.425169	0.062713	0.0592379	0.287468	0.164302
4	+	04_UNB	YDR106W	ARP10	666755	667030	2.5109	0.502339	0.33666	0.155359	0.165804	0.266938	0.147545
4	-	04_UNB	YDR116C	MRPL1	683827	683555	79.114	0.60185	0.226684	0.0191956	0	0.353423	0.244179
4	-	04_UNB	YDR503C	LPP1	1456119	1455891	18.0096	0.467728	0.377773	0.0160372	0.0115302	0.0321427	0.010836
4	+	04_UNB	YDR336W	MRX8	1144846	1145104	9.60571	0.501583	0.518367	0.279668	0.299253	0.0622546	0.0267737
4	-	04_UNB	YDL213C	NOP6	78435	78175	81.9666	0.29817	0.0508814	0.0265094	0	0.0189979	0.00667789
4	-	04_UNB	YDR184C	ATC1	831850	831512	57.778	0.509676	0.45865	0.0399033	0.0155078	0.0185845	0
4	+	04_UNB	YDL057W		351212	351442	13.9956	1.07132	0.578936	0.0466104	0.0255057	0.0239119	0.0461838
4	-	04_UNB	YDL142C	CRD1	202823	202575	21.143	1.11306	1.33491	0.082483	0.0859326	0.764254	0.672031
4	-	04_UNB	YDR051C	DET1	558387	558048	25.527	0.392652	0.263731	0.0409482	0.0043421	0.0511829	0.0138599
4	+	04_UNB	YDR288W	NSE3	1036962	1037202	24.5986	0.854687	0.481024	0.0685716	0.0291276	0.398243	0.104264
4	-	04_UNB	YDR384C	ATO3	1242417	1242129	13.812	0.118363	0.161602	0.0481123	0.0296489	0.0447465	0.00415867
4	+	04_UNB	YDR392W	SPT3	1258435	1258694	12.2295	0.664871	0.193043	0.0221796	0	0.0418889	0.0970817
4	-	04_UNB	YDR202C	RAV2	858169	857940	29.8729	0.63937	0.123685	0.0268692	0	0.435704	0.500475
4	-	04_UNB	YDL198C	GGC1	104953	104630	132.648	0.260218	0.297701	0.0319617	0.00189956	0.0610928	0.112271
4	-	04_UNB	YDL043C	PRP11	376749	376466	22.4723	0.618923	0.216827	0.0466542	0.00620426	0.325511	0.276509
4	+	04_UNB	YDL108W	KIN28	267521	267775	20.2509	0.373476	0.112302	0.0408489	0.0127897	0.242263	0.176836
4	+	04_UNB	YDR068W	DOS2	583460	583715	20.3111	0.605329	0.257447	0.0352992	0.0284751	0.16893	0.0979626
4	-	04_UNB	YDL065C	PEX19	337512	337241	30.1868	0.879707	0.227816	0.0960741	0.0291708	0.0191713	0.0511523
4	-	04_UNB	YDL037C	BSC1	385918	385680	75.7096	0.0171554	0	0.0114479	0.00150779	0.261329	0.296708
4	-	04_UNB	YDL045C	FAD1	373959	373712	51.2197	0.33953	0.0762104	0.02507	0.0104091	0.0302437	0.0220512
4	-	04_UNB	YDL183C		132181	131901	11.0764	0.849606	0.338383	0.0363553	0.0410508	0.0541286	0.033577
4	-	04_UNB	YDR411C	DFM1	1294701	1294384	90.373	0.289038	0.223222	0.0157771	0	0.333463	0.594779
4	+	04_UNB	YDR204W	COQ4	857940	858169	56.5216	0.63937	0.123685	0.0164928	0	0.0413368	0.02123
4	+	04_UNB	YDR287W	INM2	1035552	1035843	26.5034	0.265265	0.149991	0.0196428	0	0.0693721	0.0187735
4	+	04_UNB	YDR368W	YPR1	1213596	1213898	94.9845	0.177725	0.325431	0.011276	0.00158495	0.0641702	0.100303
4	+	04_UNB	YDL236W	PHO13	32009	32315	56.5126	0.443361	0.734098	0.0633165	0.0693756	0.0625341	0.0517227
4	+	04_UNB	YDL099W	BUG1	283145	283423	60.0709	0.315714	0.111853	0.00922268	0	0.427236	0.40256
4	-	04_UNB	YDR435C	PPM1	1334190	1333946	54.8979	0.377014	0.240737	0.0541231	0.0144659	0.100764	0.101621
4	+	04_UNB	YDR279W	RNH202	1019058	1019322	20.2422	0.505049	0.273746	0.0371913	0.0123836	0.393141	0.15648
4	+	04_UNB	YDR439W	LRS4	1339367	1339627	25.5586	0.976899	0.348626	0.0363645	0.00430114	0.413	0.201288
4	-	04_UNB	YDR175C	RSM24	814465	814153	19.7249	0.356309	0.136412	0.0297955	0.00428328	0.201181	0.620472
4	+	04_UNB	YDR126W	SWF1	702844	703272	16.9224	0.0971722	0.10782	0.0613973	0.138858	0.221964	0.0863126
4	-	04_UNB	YDR391C		1258694	1258435	34.4119	0.664871	0.193043	0.00742312	0	0.144905	0.0742129
4	+	04_UNB	YDR237W	MRPL7	936296	936513	47.2991	0.780089	0.561507	0.0460728	0.0655607	0.0793951	0.0568901
4	-	04_UNB	YDR532C	KRE28	1500754	1500525	9.50641	0.996688	0.270476	0.0982911	0.0277468	0.125063	0.0269618
4	-	04_UNB	YDL217C	TIM22	69010	68733	19.8569	0.393559	0.248086	0.0101305	0	0.0344974	0.0289172
4	-	04_UNB	YDR267C	CIA1	1003764	1003525	20.1227	0.660142	0.133903	0.0268573	0	0.304794	0.0901571
4	+	04_UNB	YDR400W	URH1	1270643	1271031	47.6328	0.241894	0.10632	0.0441232	0.0146221	0.148714	0.29684
4	+	04_UNB	YDL006W	PTC1	439298	439628	19.5089	0.245792	0.208396	0.0476485	0.00620295	0.192957	0.149237
4	+	04_UNB	YDR268W	MSW1	1003525	1003988	27.578	0.487291	0.154405	0.0420027	0.007743	0.086195	0.0333882
4	-	04_UNB	YDL119C	HEM25	248602	247783	34.6087	0.273248	0.196803	0.0441659	0.0174476	0.308203	0.145523
4	-	04_UNB	YDR415C		1298407	1298154	61.7893	0.726496	0.114933	0.0174074	0	0.0200653	0.00699383
4	+	04_UNB	YDR460W	TFB3	1383479	1383735	17.5181	0.780899	0.285646	0.146832	0.210923	0.0170559	0.0131049
4	-	04_UNB	YDR414C	ERD1	1296831	1296628	21.7425	0.0548866	0.00980554	0.107355	0.0344628	0.100932	0.0747856
4	+	04_UNB	YDL107W	MSS2	268749	268926	10.8019	0.112754	0.0354492	0.125445	0.0385029	0.0836183	0.0602939
4	+	04_UNB	YDR531W	CAB1	1497940	1498195	57.7551	0.30587	0.376921	0.0666053	0.00925109	0.481959	0.297748
4	-	04_UNB	YDL100C	GET3	283423	283145	290.27	0.315714	0.111853	0.0341683	0.00402652	0.0603479	0.0635071
4	-	04_UNB	YDL078C	MDH3	316633	316385	88.6873	0.553342	0.120411	0.0425839	0.00923836	0.265132	0.311464
4	-	04_UNB	YDL115C	IWR1	255372	255114	19.8962	0.46778	0.163214	0.0763242	0.0282108	0.126077	0.0339586
4	+	04_UNB	YDR075W	PPH3	596753	597025	16.5552	0.804331	0.346415	0.0420281	0.0236504	0.448316	1.13471
4	+	04_UNB	YDR494W	RSM28	1436654	1436938	57.1224	0.153129	0.181816	0.0735842	0.0260603	0.854242	0.856914
4	-	04_UNB	YDL104C	QRI7	275078	274852	6.23614	0.507382	0.124095	0.0767589	0.0177408	0.0846247	0.554125
4	-	04_UNB	YDR282C	MRX10	1024932	1024708	12.6234	0.471411	0.327379	0.10436	0.168892	0.0949355	0.185869
4	+	04_UNB	YDR427W	RPN9	1321912	1322227	145.678	0.494629	1.02607	0.0373259	0.0616031	0.162596	0.16103
4	-	04_UNB	YDL211C		80723	80424	11.8978	0.446845	0.15237	0.064183	0.0145377	0.371329	0.264622
4	+	04_UNB	YDR321W	ASP1	1108447	1108716	137.469	0.377658	0.371874	0.0123631	0.00323487	0.0474556	0.0256431
4	-	04_UNB	YDR530C	APA2	1498195	1497940	33.9796	0.30587	0.376921	0.0709447	0.0176931	0.0671832	0.108241
4	-	04_UNB	YDR142C	PEX7	742130	741735	23.696	0.394457	0.165797	0.0322632	0.00804993	0.336643	0.270458
4	+	04_UNB	YDR197W	CBS2	850975	851242	30.3491	0.842775	0.341268	0.0662156	0.0084719	0.491214	0.697428
4	+	04_UNB	YDL105W	NSE4	272162	272410	5.71221	0.361412	0.249756	0.0354515	0	0.134933	0.174022
4	+	04_UNB	YDR354W	TRP4	1184417	1184695	69.6143	0.341271	0.369744	0.0141435	0.00655493	0.132847	0.213261
4	+	04_UNB	YDR352W	YPQ2	1181474	1181653	43.7968	0.617339	0.300851	0.0285476	0.0121386	0	0
4	-	04_UNB	YDR370C	DXO1	1219370	1219077	20.6459	0.398887	0.363271	0.0378234	0	0.422895	0.241616
4	-	04_UNB	YDR192C	NUP42	845137	844877	38.3514	0.414363	0.23369	0.017471	0.00454522	0.00310933	0.0548141
4	+	04_UNB	YDR297W	SUR2	1056267	1056508	87.1898	0.176363	0.260262	0	0	0.120187	0.715436
4	-	04_UNB	YDR523C	SPS1	1487155	1486943	3.05118	0.0993838	0.0961611	0.0241796	0.0208355	0.417636	0.319095
4	+	04_UNB	YDR021W	FAL1	486493	486765	16.2417	0.560424	0.244769	0.0565091	0.0363371	0.0605574	0.485751
4	+	04_UNB	YDR252W	BTT1	963209	963445	5.26284	0.653251	0.234285	0.0682374	0.0876246	0.22943	0.775045
4	-	04_UNB	YDL216C	RRI1	70527	70259	13.9468	1.47705	0.670993	0.0227029	0.00406096	0.0820175	0.207398
4	-	04_UNB	YDR018C		484161	483844	5.60422	0.114439	0.335621	0.0435637	0.0189942	0.322507	0.250052
4	+	04_UNB	YDR316W	OMS1	1093552	1093782	26.8141	1.03639	0.602619	0.128427	0.153963	0.0664764	0.740975
4	-	04_UNB	YDR459C	PFA5	1383735	1383479	16.5639	0.780899	0.285646	0.125278	0.0324398	0.138474	0.0301141
4	+	04_UNB	YDR318W	MCM21	1103507	1103771	6.70953	0.791984	0.738773	0.0872791	0.116987	0.0547347	0.0154987
4	-	04_UNB	YDL044C	MTF2	375500	375266	23.6588	0.995935	0.272232	0.0539024	0.0229314	0.312641	0.198959
4	-	04_UNB	YDR465C	RMT2	1394809	1394580	44.4346	0.396135	0.233719	0.0286704	0.0449053	0.03673	0.00422079
4	+	04_UNB	YDL237W	AIM6	30445	30675	155.137	0.872958	0.397716	0.0726872	0.033651	0.276693	0.304486
4	-	04_UNB	YDR181C	SAS4	827600	827323	31.3962	0.381967	0.157286	0.0576066	0.0231412	0.170494	0.31713
4	+	04_UNB	YDL128W	VCX1	232369	232624	55.3815	0.20517	0.320768	0.039798	0.00159145	0.0303373	0.00453793
4	+	04_UNB	YDL001W	RMD1	447461	447957	14.5042	0.392697	0.250615	0.0388833	0	0.0650553	0.0333291
4	-	04_UNB	YDL033C	SLM3	394208	393896	28.3162	0.72993	0.196992	0.0256328	0.0125702	0.0707496	0.145215
4	+	04_UNB	YDR483W	KRE2	1420977	1421176	371.053	0.158693	0.258451	0.0278697	0.0127713	0.304525	0.365957
4	+	04_UNB	YDL150W	RPC53	183003	183297	65.2237	0.978159	0.519557	0.0101141	0.00554447	0.0997462	0.10218
4	-	04_UNB	YDR289C	RTT103	1039766	1039493	24.114	0.932736	0.367106	0.0750599	0.0192316	0.0435452	0.174515
4	+	04_UNB	YDR394W	RPT3	1261342	1261634	180.459	0.364952	0.250611	0.028326	0.00936786	0	0.105786
4	+	04_UNB	YDR165W	TRM82	784599	784888	103.462	0.514674	0.463961	0.060454	0.0723897	0.0865535	0.102381
4	+	04_UNB	YDR004W	RAD57	454964	455291	29.5364	0.604104	0.435093	0.133265	0.0559432	0.0755235	0.0155614
4	+	04_UNB	YDR229W	IVY1	924467	924736	46.2638	0.812746	0.396429	0.0641942	0.0199594	0.132241	0.0553158
4	-	04_UNB	YDR449C	UTP6	1359223	1358891	24.6484	0.678245	0.529486	0.0618401	0.0115701	0.00558473	0.0618103
4	-	04_UNB	YDR541C		1521181	1520875	28.5036	0.290041	0.228773	0.011935	0	0.0319852	0
4	-	04_UNB	YDL027C	MRX9	405259	404946	119.698	0.246591	0.190719	0.0180758	0.00223681	0.454588	0.387559
4	+	04_UNB	YDR515W	SLF1	1473004	1473244	29.4953	0.595743	0.130202	0.0156302	0	0.202674	0.116353
4	-	04_UNB	YDL238C	GUD1	30675	30445	48.3444	0.872958	0.397716	0.0271522	0.0133297	0.295892	1.24233
4	-	04_UNB	YDR240C	SNU56	945419	945114	26.0655	0.247369	0.0634482	0.0524761	0.0546877	0.160692	0.0396247
4	-	04_UNB	YDR255C	RMD5	968117	967810	53.2182	0.551786	0.625734	0.0415674	0.0612597	0.0494878	0.0199076
4	-	04_UNB	YDR473C	PRP3	1406119	1405869	20.0941	0.923805	0.540069	0.0561753	0.0400084	0.0752246	0.0227404
4	+	04_UNB	YDR376W	ARH1	1226508	1226779	39.2909	0.335271	0.261751	0.0405294	0	0.0676506	0.0410128
4	-	04_UNB	YDL036C	PUS9	389115	388827	42.5758	0.79414	0.375546	0.113467	0.0599358	0.0219269	0
4	+	04_UNB	YDL241W		19904	20170	24.1809	0.345445	0.81899	0.0481043	0.0250621	0.124644	0.167529
4	+	04_UNB	YDR023W	SES1	489139	489536	394.805	0.22095	0.165859	0.0395088	0.0153413	0.136702	0.107233
4	-	04_UNB	YDR105C	TMS1	667030	666755	45.5514	0.502339	0.33666	0.0670833	0.0438917	0.0726222	0.0100816
4	-	04_UNB	YDR198C	RKM2	854255	853954	33.9462	0.518463	0.122727	0.0356967	0.00366022	0.170741	0.0913415
4	-	04_UNB	YDR514C		1473244	1473004	18.9916	0.595743	0.130202	0.061262	0.00755428	0	0.00705714
4	+	04_UNB	YDR168W	CDC37	789937	790329	169.465	0.407603	0.246775	0.0278601	0.0107762	0.187545	0.10433
4	-	04_UNB	YDL091C	UBX3	295004	294814	47.1137	0.42495	0.159959	0.0564603	0.0482243	0.252538	0.0941826
4	+	04_UNB	YDL233W	MFG1	36563	36824	42.7193	0.542844	0.268706	0.0248345	0.02826	0.144616	0.137142
4	+	04_UNB	YDR275W	BSC2	1010842	1011592	14.5979	0.0377331	0.0774479	0.0171275	0.00606005	0.0616116	0.170464
4	-	04_UNB	YDR402C	DIT2	1273891	1273734	2.01276	0.291884	0.157781	0.0385267	0.021735	0.050712	0.016004
4	-	04_UNB	YDL054C	MCH1	361538	361306	42.1216	0.605416	0.294136	0.0381457	0.0102523	0.227077	0.0926793
4	+	04_UNB	YDR388W	RVS167	1249905	1250194	339.027	0.180341	0.309721	0.0156297	0.0108768	0.0111923	0.166695
4	-	04_UNB	YDL048C	STP4	368468	368160	97.9542	0.0857844	0.0555538	0.103567	0.0545594	0.135824	0.197381
4	+	04_UNB	YDR518W	EUG1	1478323	1478637	101.553	0.179915	0.300304	0.0475647	0.0177694	0.412813	0.205567
4	+	04_UNB	YDR182W	CDC1	827323	827600	107.582	0.381967	0.157286	0.0351725	0.0144366	0.0193822	0.0660257
4	-	04_UNB	YDR030C	RAD28	503526	503268	9.43465	0.625813	0.172484	0.0457593	0.00497339	0.383926	0.189877
4	-	04_UNB	YDR516C	EMI2	1476687	1476402	69.2851	0.0161417	0	0.0263151	0.0010908	0.0197088	0.0202212
4	+	04_UNB	YDL178W	DLD2	139302	139522	54.049	0.73111	0.630421	0.0507026	0.0337626	0.0485286	0.0855559
4	-	04_UNB	YDL103C	QRI1	276832	276590	60.3252	0.467149	0.153276	0.0700353	0.0136287	0	0.203114
4	+	04_UNB	YDR065W	RRG1	580397	580649	15.4921	0.265573	0.254094	0.15042	0.0550424	0.216343	0.0553737
4	+	04_UNB	YDR371W	CTS2	1219077	1219370	35.9418	0.398887	0.363271	0.0311871	0.00174017	0.0719772	0.146409
4	+	04_UNB	YDL030W	PRP9	397247	397512	10.9549	0.838213	0.321603	0.0373254	0.0156387	0.115341	0.102625
4	+	04_UNB	YDR381W	YRA1	1235702	1236452	165.43	0.165974	0.160165	0.00931223	0.00784227	0.0187704	0.0597235
4	+	04_UNB	YDR538W	PAD1	1509758	1510031	42.6702	0.857084	0.302203	0.0369588	0.00238803	0.114768	0.059094
4	-	04_UNB	YDR479C	PEX29	1417122	1416865	52.7266	0.0693172	0.591689	0.0198208	0.00834517	0.297869	0.636328
4	-	04_UNB	YDR131C		718727	718480	22.6499	1.06891	0.865401	0.0663503	0.096145	0.0467079	0.320229
4	-	04_UNB	YDR117C	TMA64	685895	685637	52.1414	0.73607	0.328935	0.0269914	0.00368291	0.153798	0.0720036
4	-	04_UNB	YDR364C	CDC40	1204408	1204180	27.5791	1.55017	0.356328	0.0653232	0.0121308	0.0355426	0.0689767
4	+	04_UNB	YDL156W	CMR1	174571	174877	27.4387	0.450289	0.358945	0.0443316	0.00109273	0.220353	0.612561
4	-	04_UNB	YDR148C	KGD2	755603	755292	187.194	0.166914	0.29145	0.0224601	0	0.143987	0.101686
4	+	04_UNB	YDR478W	SNM1	1414327	1414603	6.77259	1.10869	0.444265	0.0754962	0.0753505	0.00737209	0
4	-	04_UNB	YDL088C	ASM4	300353	300082	93.0441	0.153615	0.191453	0.0230553	0.00109614	0.443087	0.349326
4	+	04_UNB	YDR212W	TCP1	886909	887219	179.147	0.592494	0.406927	0.0153629	0.00315182	0.599016	0.159256
4	-	04_UNB	YDR342C	HXT7	1156184	1156012	133.021	0.0810024	0.112664	0.00850416	0.0105252	0.0919482	0.0228688
4	-	04_UNB	YDR343C	HXT6	1161583	1161390	15.9366	0.259562	0.0483125	0.00772194	0.0227581	0	0
4	+	04_UNB	YDL146W	LDB17	192352	192592	37.0642	0.695922	0.806859	0.0384093	0.174116	0.043885	0.0237527
4	-	04_UNB	YDR294C	DPL1	1052497	1052241	309.29	0.458701	0.22738	0.00931792	0	0.173395	0.42218
4	-	04_UNB	YDR261C	EXG2	979529	979217	285.302	0.238335	0.665685	0.0165945	0.00880736	0.0887584	0.0767954
4	-	04_UNB	YDL042C	SIR2	378740	378438	57.2026	0.621894	0.254163	0.0687603	0.0193473	0.0456128	0.0219258
4	-	04_UNB	YDR387C	CIN10	1250194	1249905	33.7483	0.180341	0.309721	0.0248546	0.00754309	0.0789685	0.0124091
4	+	04_UNB	YDR235W	PRP42	933269	933536	38.8889	0.967379	0.63518	0.0697465	0.072072	0.065221	0.00875871
4	-	04_UNB	YDR345C	HXT3	1164777	1164564	997.337	0.0400506	0.0341898	0.0237243	0.00853774	0.0662503	0
4	+	04_UNB	YDR440W	DOT1	1342186	1342446	22.5437	0.564406	0.375668	0.0254848	0.0098175	0.051373	0.0110898
4	+	04_UNB	YDL003W	MCD1	444428	444685	8.48993	0.0802299	0.0115686	0.164172	0.0286832	0.303482	0.363444
4	-	04_UNB	YDR026C	NSI1	494671	494381	50.1534	1.11262	1.08175	0.0346349	0.0605443	0.0350474	0.00913498
4	+	04_UNB	YDR110W	FOB1	675839	676104	28.1375	0.565463	0.53391	0.0642572	0.0494364	0.46471	0.135951
4	+	04_UNB	YDR539W	FDC1	1511769	1511974	80.0434	0.776902	0.537542	0.0333544	0.0172289	0.0533295	0
4	-	04_UNB	YDL153C	SAS10	183297	183003	51.056	0.978159	0.519557	0.0392792	0.0348397	0.211539	0.211981
4	+	04_UNB	YDR425W	SNX41	1319839	1320055	60.0635	0.477454	0.362353	0.0471874	0.0679005	0.244059	0.108551
4	+	04_UNB	YDR484W	VPS52	1422364	1422781	42.0825	0.757991	0.432138	0.0517381	0.052771	0.148924	0.105026
4	-	04_UNB	YDR200C	VPS64	856354	856104	52.7221	0.514681	0.0806311	0.086944	0.011364	0.0333981	0
4	+	04_UNB	YDR244W	PEX5	950275	950576	34.6787	0.272688	0.134119	0.0352138	0.00360548	0.092759	0.20993
4	+	04_UNB	YDR049W	VMS1	552934	553242	43.2871	0.812479	0.24846	0.0463743	0.00874972	0.00642188	0
4	-	04_UNB	YDR111C	ALT2	680263	680003	16.4243	0.235572	0.206335	0.0105182	0.0029785	0.385149	0.258738
4	+	04_UNB	YDR014W	RAD61	473851	474050	14.5644	0.472045	0.409898	0.0316348	0.0405067	0.610994	0.346609
4	-	04_UNB	YDR341C		1153919	1153606	433.596	0.708093	0.583039	0.0585222	0.0344209	0.385032	0.0914729
4	+	04_UNB	YDR223W	CRF1	910890	911640	0.851012	0.227344	0.10077	0.0716904	0.0249307	0.0147712	0
4	-	04_UNB	YDL113C	ATG20	258898	258583	63.3279	0.292148	0.264409	0.0254892	0.00915245	0.379813	0.31248
4	+	04_UNB	YDR444W		1349963	1350273	17.911	0.40987	0.338803	0.0450009	0.00416508	0.295639	0.171799
4	+	04_UNB	YDR118W	APC4	685637	685895	15.9213	0.73607	0.328935	0.0578497	0.00864852	0.299151	0.515943
4	+	04_UNB	YDR332W	IRC3	1130772	1131030	20.7337	0.341911	0.0964031	0.106828	0.0233599	0.637424	0.476247
4	+	04_UNB	YDR189W	SLY1	837961	838390	143.43	0.393125	0.208586	0.0673313	0.0286291	0.234122	0.0742129
4	-	04_UNB	YDR292C	SRP101	1045554	1045109	98.5762	0.253652	0.86764	0.0116793	0.222449	0.0312084	0.024442
4	-	04_UNB	YDL080C	THI3	312904	312642	64.8394	0.48096	0.261414	0.0496837	0.00797791	0.0694325	0.0291674
4	-	04_UNB	YDR320C	SWA2	1108305	1108080	98.2992	0.246176	0.0535362	0.0228906	0.0114436	0.116538	0.0381776
4	+	04_UNB	YDR176W	NGG1	814153	814465	37.1314	0.356309	0.136412	0.0495089	0.00729193	0.073646	0.0260808
4	-	04_UNB	YDR129C	SAC6	715696	715373	468.818	0.553826	1.35737	0.0115387	0.126547	0.134481	0.02123
4	-	04_UNB	YDR350C	ATP22	1178474	1178175	97.117	0.257915	0.286482	0.0285501	0.00360666	0.0682846	0.0172624
4	-	04_UNB	YDR458C	HEH2	1382300	1382097	53.4456	1.22586	0.918929	0.0349991	0.0734731	0.332405	0.239395
4	+	04_UNB	YDR137W	RGP1	727926	728209	68.2675	0.247837	0.195	0.045733	0.0152252	0.0199232	0.0109614
4	-	04_UNB	YDR169C	STB3	794540	794216	91.1449	0.20836	0.543354	0.0158803	0.0239734	0.592072	0.415343
4	+	04_UNB	YDR419W	RAD30	1302962	1303199	24.7947	0.324491	0.0693257	0.0432759	0.00156645	0.0358138	0.0679178
4	-	04_UNB	YDR091C	RLI1	628839	628543	248.205	0.378936	0.189421	0.0134964	0.00393323	0.161172	0.151451
4	+	04_UNB	YDR205W	MSC2	859105	859362	63.298	0.239679	0.101387	0.0239076	0	0.0413118	0.0388065
4	-	04_UNB	YDR338C		1149726	1149457	30.1053	0.323818	0.215455	0.035197	0.070266	0.416023	0.517771
4	+	04_UNB	YDR499W	LCD1	1447658	1447861	26.5904	0.367966	0.116685	0.0392734	0.0145832	0.0426616	0
4	-	04_UNB	YDL199C		103646	103366	18.9055	0.598528	0.488236	0.0323735	0.0204993	0.0892037	0.0127251
4	+	04_UNB	YDL176W		141730	142002	20.3188	0.745778	0.736502	0.0670791	0.0757392	0.097164	0.042651
4	-	04_UNB	YDR109C		676104	675839	20.1533	0.565463	0.53391	0.0307861	0.0943071	0.040139	0.0225529
4	-	04_UNB	YDR019C	GCV1	486765	486493	26.7709	0.560424	0.244769	0.0356617	0.0103143	0.129547	0.115036
4	-	04_UNB	YDR164C	SEC1	784599	784225	88.1254	0.267669	0.360337	0.0201866	0.0264407	0.090432	0.215649
4	+	04_UNB	YDR436W	PPZ2	1334378	1334535	93.9568	0.330099	0.0922919	0.0357775	0.0040184	0.208583	0.113021
4	-	04_UNB	YDL167C	NRP1	163577	163148	119.918	0.128227	0.0760625	0.0176379	0.00996845	0.0853259	0.0157496
4	-	04_UNB	YDR314C	RAD34	1092762	1092527	33.3237	0.702661	0.349902	0.0172995	0.0106481	0.30093	0.0701139
4	-	04_UNB	YDR052C	DBF4	561213	560718	98.7918	0.416133	0.382968	0.0229051	0.00202659	0.0922035	0.0643863
4	+	04_UNB	YDL206W		89697	90087	27.9041	0.45148	0.213542	0.0343411	0.010077	0.243511	0.229308
4	+	04_UNB	YDR119W	VBA4	687824	688172	177.421	0.267752	0.23511	0.0214462	0.0190033	0.436362	0.154145
4	-	04_UNB	YDL234C	GYP7	36824	36563	243.409	0.542844	0.268706	0.0725646	0.0533461	0.0218534	0.00693172
4	+	04_UNB	YDL093W	PMT5	289616	289889	32.4002	1.01512	0.301013	0.0499034	0.0322283	0.0649568	0.095757
4	-	04_UNB	YDR324C	UTP4	1116919	1116677	90.8812	0.553826	0.10537	0.0135978	0.00210879	0.0621519	0.0507175
4	-	04_UNB	YDL109C		267775	267521	29.2027	0.373476	0.112302	0.0199446	0.00483766	0.187176	0.170093
4	-	04_UNB	YDR239C		943701	943418	53.8309	0.687649	0.390408	0.0466551	0.0534803	0.162249	0.257419
4	-	04_UNB	YDL164C	CDC9	167493	167253	66.2381	0.235811	0.0693988	0.0572765	0.0131394	0.191133	0.248839
4	-	04_UNB	YDR485C	VPS72	1427432	1427179	58.4197	0.361073	0.135658	0.0342065	0.0427178	0.122362	0.118568
4	+	04_UNB	YDL141W	BPL1	202575	202823	66.8062	1.11306	1.33491	0.0187875	0.179183	0.456284	0.153405
4	-	04_UNB	YDR369C	XRS2	1217820	1217560	32.6946	0.572966	0.140727	0.03706	0.00202479	0.0125545	0.045866
4	+	04_UNB	YDR416W	SYF1	1298154	1298407	30.4676	0.726496	0.114933	0.0396248	0	0.137972	0.105394
4	-	04_UNB	YDL040C	NAT1	381709	381432	167.814	0.497577	0.372719	0.0254758	0.00558278	0.0587561	0.147483
4	+	04_UNB	YDL056W	MBP1	352564	352824	68.2846	0.613202	0.271486	0.0813939	0.0620271	0.0467752	0.124668
4	+	04_UNB	YDR160W	SSY1	775733	776046	30.3021	1.11576	0.746639	0.0380307	0.0537802	0.394976	0.0977703
4	+	04_UNB	YDR385W	EFT2	1242983	1243230	1063.67	0.141836	0.416166	0.00594747	0.00661921	0.219868	0.161268
4	-	04_UNB	YDR475C	JIP4	1410325	1410104	76.3851	0.465153	0.291666	0.0372415	0.021358	0.362675	0.280901
4	+	04_UNB	YDR138W	HPR1	730273	730614	53.0708	0.484942	0.450919	0.0312202	0.0676103	0.0603264	0.027344
4	+	04_UNB	YDL194W	SNF3	111191	111412	36.0764	1.19106	1.37494	0.022275	0.0175862	0.0386533	0.10598
4	+	04_UNB	YDR351W	SBE2	1178175	1178474	131.33	0.257915	0.286482	0.0174257	0.00496434	0.290947	0.311788
4	-	04_UNB	YDR166C	SEC5	789471	789229	94.0463	0.632545	0.267297	0.0478442	0.0430078	0.377292	0.367776
4	-	04_UNB	YDR069C	DOA4	588023	587736	59.439	0.414107	0.54922	0.0310059	0.0104788	0.16376	0.733273
4	+	04_UNB	YDR395W	SXM1	1262952	1263255	217.901	0.513418	0.243261	0.0282238	0.0094613	0.14968	0.0509063
4	+	04_UNB	YDL149W	ATG9	184696	184929	41.0162	0.226228	0.425447	0.0179644	0.0770813	0.503191	1.02651
4	-	04_UNB	YDL220C	CDC13	65268	64995	42.163	0.791539	0.412151	0.042998	0.0410439	0.298145	0.220109
4	+	04_UNB	YDL117W	CYK3	247977	248229	88.0715	0.795335	0.599606	0.0315919	0.00438204	0.0144841	0.0103313
4	+	04_UNB	YDL031W	DBP10	393896	394208	101.042	0.72993	0.196992	0.0396409	0.0072978	0.165256	0.264847
4	+	04_UNB	YDR421W	ARO80	1311586	1312022	36.8521	0.189915	0.845871	0.0483387	0.614897	0.476933	0.398614
4	-	04_UNB	YDR495C	VPS3	1441459	1441167	35.7583	0.195043	0.74226	0.0505793	0.0375972	0.0954279	0.483899
4	+	04_UNB	YDR206W	EBS1	861466	861763	82.8375	0.302699	0.16528	0.00279984	0.00312417	0.0906928	0.265979
4	+	04_UNB	YDR379W	RGA2	1229850	1230085	124.3	0.186137	0.256502	0.0172333	0.00482606	0.10547	0.170981
4	-	04_UNB	YDR238C	SEC26	941106	940795	491.206	0.60862	0.509258	0.0225443	0.0160828	0.063442	0.0334509
4	-	04_UNB	YDL035C	GPR1	392540	392264	126.767	0.160554	0.0553299	0.0198095	0.0118623	0.381962	0.148998
4	-	04_UNB	YDL077C	VAM6	320461	320244	63.3317	0.430851	0.0483065	0.0453629	0.0043528	0.332773	0.229118
4	+	04_UNB	YDR291W	HRQ1	1039493	1039766	51.5743	0.932736	0.367106	0.0441502	0.0392105	0.330366	0.454118
4	+	04_UNB	YDR080W	VPS41	603782	604026	47.6658	0.876925	0.478682	0.0427394	0.0480093	0.253724	0.0755979
4	-	04_UNB	YDR243C	PRP28	950576	950275	14.7118	0.272688	0.134119	0.0355714	0.0267154	0.248167	0.318463
4	+	04_UNB	YDR437W	GPI19	1336890	1337306	12.3357	0.358191	0.156646	0.089645	0.0201232	0.578422	0.437782
4	+	04_UNB	YDL240W	LRG1	22403	22689	69.1481	0.7509	0.79141	0.0358697	0.0778045	0.0540876	0.01726
4	+	04_UNB	YDL102W	POL3	276590	276832	39.8862	0.467149	0.153276	0.0113372	0.00338278	0.062747	0.0726433
4	+	04_UNB	YDR122W	KIN1	694168	694439	225.85	0.141735	0.109442	0.0137767	0.0133512	0.0268326	0.00352857
4	+	04_UNB	YDR128W	MTC5	709088	709528	92.609	0.269943	0.965088	0.0579911	0.442422	0.46953	0.191893
4	-	04_UNB	YDR097C	MSH6	644175	643874	32.5848	0.452997	0.950781	0.0364918	0.126083	0.0360864	0.00604778
4	-	04_UNB	YDL039C	PRM7	385918	385680	54.421	0.0171554	0	0.00305269	0	0.0482172	0.0342101
4	-	04_UNB	YDR407C	TRS120	1288293	1287984	107.521	0.253127	0.13407	0.0268953	0.0323946	0.153869	0.115543
4	+	04_UNB	YDR159W	SAC3	771423	771827	119.087	0.890388	0.409662	0.028705	0.016792	0.0615298	0.151331
4	-	04_UNB	YDR217C	RAD9	903743	903461	51.6806	0.47756	0.329018	0.0434777	0.0847291	0.068777	0.0313767
4	+	04_UNB	YDR335W	MSN5	1140532	1140851	233.797	0.28428	0.418825	0.0286455	0.0556794	0.0581465	0.0824741
4	+	04_UNB	YDR227W	SIR4	917242	917505	75.8395	0.294044	0.0837417	0.0288459	0.00977543	0.587038	0.282743
4	+	04_UNB	YDL112W	TRM3	258583	258898	130.15	0.292148	0.264409	0.0187231	0.0132209	0.0209899	0.0181439
4	+	04_UNB	YDR180W	SCC2	820930	821198	46.9991	0.239018	0.141037	0.0189967	0.0129913	0.0179236	0.00749851
4	-	04_UNB	YDR443C	SSN2	1350273	1349963	148.95	0.40987	0.338803	0.00953381	0.00276754	0.381004	0.728479
4	+	04_UNB	YDR216W	ADR1	894361	894562	93.7181	0.0829594	0.0764781	0.0276295	0.184703	0.168978	0.14276
4	+	04_UNB	YDR545W	YRF1-1	1525501	1526251	0	0.130022	0.113569	0.0837129	0.0449296	0.0968976	0.164814
4	+	04_UNB	YDL058W	USO1	345403	345672	149.161	0.716992	0.271382	0.0210226	0.00882391	0.145209	0.610662
4	+	04_UNB	YDR150W	NUM1	755292	755603	172.498	0.166914	0.29145	0.0240169	0.0319021	0.110743	0.161033
5	-	01_RP	YEL054C	RPL12A	54071	53160	827.693	0.120109	0.176458	0	0.00395413	0.265241	0.684689
5	+	01_RP	YER131W	RPS26B	423106	423584	592.467	0.121956	0.757697	0.0182596	0.0334834	0.345951	0.168147
5	-	01_RP	YER056C-A	RPL34A	270917	270167	649.768	0.0279397	0.130032	0.00399838	0.00231439	0.0883145	0.240022
5	+	01_RP	YER074W	RPS24A	305853	306347	248.63	0.22707	0.292351	0.00286363	0.0023964	0.125894	0.145899
5	+	01_RP	YER102W	RPS8B	362466	362749	495.606	0.024121	0.454512	0.0213052	0.00364185	0	0.0144266
5	+	01_RP	YER117W	RPL23B	396208	396792	485.464	0.139657	0.173259	0.0061779	0	0.153565	0.115602
5	+	02_STM	YEL008W		139692	140442	0.569895	0.0346747	0.0443869	0.0239644	0.208168	0.134392	0.0935507
5	+	02_STM	YER035W	EDC2	222338	222669	68.0149	0.133252	0.236476	0.0260958	0.0177601	0.198666	0.158007
5	-	02_STM	YER145C-A		463153	462893	0	0.36989	0.233391	0.236321	0.0611232	0.0605352	0.350077
5	+	02_STM	YER150W	SPI1	467899	468411	13.1379	0.0722008	0.41195	0.0443028	0.00497139	0.00516996	0
5	-	02_STM	YEL039C	CYC7	80472	80151	4.62119	0.200822	0.300847	0.106449	0.138703	0.455544	0.403718
5	+	02_STM	YER092W	IES5	342402	342897	23.5086	0.156198	0.32413	0.0292298	0.012767	0.0295473	0.00434621
5	+	02_STM	YEL034W	HYP2	84922	85672	1398.31	0.118435	0.403908	0.015223	0.0326052	0.240428	0.151704
5	+	02_STM	YEL038W	UTR4	80151	80472	20.9535	0.200822	0.300847	0.0349066	0.0188183	0.238175	0.32183
5	+	02_STM	YER067W	RGI1	291529	291808	23.8403	0.238631	0.221277	0.0511501	0.0149119	0.565699	0.60861
5	-	02_STM	YER094C	PUP3	349671	349397	157.689	0.13435	0.191947	0.0290369	0	0.0290743	0.0253916
5	+	02_STM	YER011W	TIR1	174459	175209	1.44669	0.00519539	0.109737	0	0	0.260327	0.0282214
5	-	02_STM	YEL067C		27746	27002	1.50695	0.124737	0.12421	0.248609	0.212045	0.00510893	0
5	-	02_STM	YER116C	SLX8	396541	396208	25.1236	0.19254	0.104055	0.0742382	0.00467916	0.0886516	0.173758
5	-	02_STM	YER062C	GPP2	281031	280791	118.785	0	0.101337	0.0234534	0.0353231	0.325068	0.272907
5	+	02_STM	YER146W	LSM5	461564	461927	20.7309	0.0781604	0.0871871	0.0257657	0.0202649	0.151557	0.131292
5	+	02_STM	YER177W	BMH1	544932	545682	770.152	0.116279	0.301333	0.037364	0.0167284	0.350779	0.137968
5	+	02_STM	YER185W	PUG1	559037	559362	19.3225	0.411666	0.681265	0.0679918	0.0138306	0.128264	0.170408
5	-	02_STM	YER055C	HIS1	266384	265857	235.151	0.207209	0.539818	0.0197683	0.00386576	0.10696	0.142875
5	+	02_STM	YER046W	SPO73	242092	242530	11.6902	0.0342972	0.260714	0.0533798	0.0233879	0.0176406	0
5	+	02_STM	YER037W	PHM8	225067	225817	110.62	0.144477	0.114404	0.0450683	0.00234965	0.538991	0.183388
5	+	02_STM	YEL024W	RIP1	106884	107195	127.092	0.187365	0.235401	0.0403264	0.0102037	0.285706	0.157757
5	-	02_STM	YER028C	MIG3	212384	211973	5.6328	0.176358	0.451178	0.0869619	0.0703439	0.0752336	0.0780669
5	+	02_STM	YER034W		221486	221847	35.8903	0.104581	0.0344163	0.0240754	0.0335705	0.135714	0.0245107
5	-	02_STM	YER048C	CAJ1	248514	248221	97.0274	0.479486	0.239708	0.0390224	0.00727114	0.298898	0.203291
5	-	02_STM	YER145C	FTR1	461927	461736	18.7523	0.10868	0.126649	0.108346	0.0498381	0.35355	0.155106
5	+	02_STM	YER178W	PDA1	546563	546832	430.765	0.319102	0.454105	0.0230808	0.0117425	0.581609	0.56876
5	+	02_STM	YER095W	RAD51	349671	349930	40.9013	0.0763594	0.400858	0.00751769	0	0.114698	0.119896
[truncated: 4,036 more rows]

## Sheet: Figure 3b
Figure 3b
Fold change CC-seq-v2 Density	Nucleosome	Linker	ssTF-bound site
0	1	1	1
[truncated: 7 more rows]

## Sheet: Figure 3e
Figure 3e
[truncated: 9 more rows]

[truncated: 10 more sheets: Figure 3f, Figure 4b, Figure 4f, Figure 4g, Figure 6a & S7a, Figure 6d, Figure S2g, Figure S2h, Figure S2I, Figure S3g,o]
